# Supplementary material for: The maternal microbiome promotes placental development in mice
Source: Sci Adv. 2023 Oct 6;9(40):eadk1887. doi: 10.1126/sciadv.adk1887 (PMC10558122; doi:10.1126/sciadv.adk1887)
Supplement: Supplementary file 2 — Tables S1 to S5 [file sciadv.adk1887_tables_s1_to_s5.zip]

Archive with 1 entries (1 files):
- adk1887_Tables_S1-S5.xlsx
