# Supplementary material for: The maternal microbiome promotes placental development in mice
Source: Sci Adv. 2023 Oct 6;9(40):eadk1887. doi: 10.1126/sciadv.adk1887 (PMC10558122; doi:10.1126/sciadv.adk1887)
Supplement: Supplementary file 2 — Tables S1 to S5 [file sciadv.adk1887_tables_s1_to_s5.zip › adk1887_Tables_S1-S5.xlsx]

## Sheet: Guide
Guide
Table S1: Metabolites in E14.5 SPF, GF and ABX fetal blood
Table S2: Metabolites used for in vivo supplementation in ABX dams
Table S3: Metabolite concentrations used in HUVEC branching angiogenesis assays
Table S4: 16S rRNA gene sequencing of fecal microbiota from ABX, Non Abs and Abs dams on E14.5
Table S5: Compositions of mouse diets

## Sheet: Table S1
Table S1: Metabolites in E14.5 SPF, GF and ABX fetal blood
Heat map of statistically significant biochemicals profiled in this study. Red and green shaded cells indicate p≤0.05 (red indicates that the mean values are significantly higher for that comparison; green values significantly lower). Light red and light green shaded cells indicate 0.05<p<0.10 (light red indicates that the mean values trend higher for that comparison; light green values trend low…
										Fold of Change			ANOVA with FDR Contrasts
										ANOVA Contrasts			ABX		GF		GF
										ABX	GF		SPF		SPF		ABX
Pathway Sort Order	Super Pathway	Sub Pathway	Biochemical Name	Platform	Comp ID	KEGG	HMDB	PUBCHEM	X	SPF	SPF	X	p-value	q-value	p-value	q-value	p-value	q-value
1	Amino Acid	Glycine, Serine and Threonine Metabolism	glycine	LC/MS pos early	58	C00037	HMDB00123	750		1.19	1.28		0.5529	0.8872	0.2702	1	0.6061	1
2			N-acetylglycine	LC/MS polar	27710		HMDB00532	10972		1.3	1.55		0.4974	0.8581	0.3778	1	0.8371	1
5			dimethylglycine	LC/MS pos early	5086	C01026	HMDB00092	673		1.11	1.09		0.4828	0.8474	0.5561	1	0.9091	1
6			betaine	LC/MS pos early	3141	C00719	HMDB00043	247		1.05	1.03		0.7131	0.9339	0.6693	1	0.9525	1
9			serine	LC/MS pos early	1648	C00065	HMDB00187	5951		1.57	1.41		0.0363	0.3807	0.0547	0.5347	0.8524	1
10			N-acetylserine	LC/MS polar	37076		HMDB02931	65249		1.11	1.02		0.5749	0.8929	0.7864	1	0.7713	1
16			threonine	LC/MS pos early	1284	C00188	HMDB00167	6288		1.2	1.24		0.2788	0.7447	0.2326	1	0.9097	1
17			N-acetylthreonine	LC/MS neg	33939		HMDB62557	152204		1.31	1.14		0.1341	0.6082	0.3398	1	0.5765	1
28		Alanine and Aspartate Metabolism	alanine	LC/MS pos early	1126	C00041	HMDB00161	5950		1.24	1.13		0.2379	0.7136	0.3961	1	0.7353	1
30			N-acetylalanine	LC/MS polar	1585	C02847	HMDB00766	88064		1.2	1.11		0.4009	0.8138	0.6193	1	0.7294	1
34			aspartate	LC/MS pos early	443	C00049	HMDB00191	5960		0.99	0.92		0.8186	0.9787	0.5552	1	0.7176	1
35			N-acetylaspartate (NAA)	LC/MS polar	22185	C01042	HMDB00812	65065		0.84	0.76		0.5345	0.8768	0.237	1	0.5693	1
38			asparagine	LC/MS pos early	512	C00152	HMDB00168	6267		1.37	1.32		0.1961	0.6792	0.1397	0.8945	0.8488	1
39			N-acetylasparagine	LC/MS polar	33942		HMDB06028	99715		1.01	1.05		0.8428	0.9916	0.7459	1	0.8998	1
40			hydroxyasparagine**	LC/MS pos early	62060	C03124	HMDB32332	97663		1.18	1.01		0.3851	0.8138	0.8717	1	0.4783	1
41		Glutamate Metabolism	glutamate	LC/MS pos early	57	C00025	HMDB00148	611		0.99	0.94		0.8355	0.9892	0.6066	1	0.7582	1
42			glutamine	LC/MS pos early	53	C00064	HMDB00641	5961		1.37	1.1		0.1326	0.6077	0.4973	1	0.4003	0.9691
43			alpha-ketoglutaramate*	LC/MS polar	62101					1.19	0.88		0.4107	0.8138	0.3847	1	0.095	0.8013
44			N-acetylglutamate	LC/MS pos early	15720	C00624	HMDB01138	70914		1.04	0.96		0.7555	0.9627	0.6958	1	0.4834	1
45			N-acetylglutamine	LC/MS pos early	33943	C02716	HMDB06029	182230		1.04	0.83		0.8539	0.9941	0.1973	0.9941	0.1424	0.8401
51			pyroglutamine*	LC/MS pos early	46225			134508		1.25	0.82		0.2574	0.7425	0.5705	1	0.093	0.8013
52			N-acetyl-aspartyl-glutamate (NAAG)	LC/MS pos early	35665	C12270	HMDB01067	5255		1.1	1		0.6355	0.9059	0.9849	1	0.6221	1
55			carboxyethyl-GABA	LC/MS pos early	40007		HMDB02201	2572		2.59	1.92		0.0007	0.0315	0.0081	0.1856	0.384	0.9466
56			N-methyl-GABA	LC/MS pos early	39577	C15987		70703		1.27	0.81		0.444	0.8275	0.5489	1	0.1759	0.8713
59			S-1-pyrroline-5-carboxylate	LC/MS pos early	42370	C04322	HMDB01301	1196		1.47	1.32		0.2201	0.6989	0.5773	1	0.498	1
65		Histidine Metabolism	histidine	LC/MS neg	59	C00135	HMDB00177	6274		2.15	1.58		0.0011	0.0398	0.025	0.3417	0.2365	0.917
66			1-methylhistidine	LC/MS pos early	30460	C01152	HMDB00001	92105		1.62	1.14		0.053	0.4643	0.8773	1	0.0734	0.7857
67			3-methylhistidine	LC/MS neg	15677	C01152	HMDB00479	64969		2.1	1.29		0.0221	0.2917	0.6077	1	0.0696	0.7857
68			N-acetylhistidine	LC/MS neg	33946	C02997	HMDB32055	75619		1.34	0.94		0.1418	0.6101	0.7251	1	0.0713	0.7857
70			N-acetyl-1-methylhistidine*	LC/MS pos early	43255			193270		2.1	1.02		0.007	0.1548	0.8655	1	0.0045	0.3729
71			hydantoin-5-propionate	LC/MS polar	40473	C05565	HMDB01212	782		1	1		1	1	1	1	1	1
72			trans-urocanate	LC/MS pos early	607	C00785	HMDB00301	736715		1.18	0.69		0.746	0.9602	0.215	1	0.1206	0.8401
74			imidazole propionate	LC/MS pos early	40730		HMDB02271	70630		0.47	0.28		0.0084	0.1748	1.9722e-05	0.0011	0.0452	0.6889
75			formiminoglutamate	LC/MS pos early	43493	C00439	HMDB00854	439233		2.51	1.94		0.001	0.0398	0.018	0.2939	0.2924	0.9194
76			imidazole lactate	LC/MS pos early	15716	C05568	HMDB02320	440129		1.59	1.04		0.0503	0.4571	0.7875	1	0.0884	0.8013
77			carnosine	LC/MS pos early	1768	C00386	HMDB00033	439224		0.81	0.71		0.6649	0.9137	0.1143	0.8047	0.2458	0.9176
80			anserine	LC/MS pos early	15747	C01262	HMDB00194	112072		1.16	0.78		0.5397	0.8783	0.3089	1	0.1069	0.8247
81			histamine	LC/MS pos early	1574	C00388	HMDB00870	774		0.47	0.13		0.579	0.8929	0.0513	0.5118	0.014	0.4751
82			1-methylhistamine	LC/MS pos early	43831	C05127	HMDB00898	3614		0.41	0.2		0.5443	0.8804	0.0108	0.2201	0.0457	0.6889
83			1-methyl-4-imidazoleacetate	LC/MS pos early	32350	C05828	HMDB02820	75810		0.63	0.46		0.4938	0.8548	0.0281	0.3582	0.12	0.8401
84			1-ribosyl-imidazoleacetate*	LC/MS pos early	61868	C05131	HMDB02331	5117448		1.07	0.64		0.4472	0.8293	0.0814	0.6661	0.0145	0.4751
85			4-imidazoleacetate	LC/MS pos early	32349	C02835	HMDB02024	96215		0.92	0.68		0.9026	1	0.1601	0.9348	0.1983	0.8916
92		Lysine Metabolism	lysine	LC/MS pos early	1301	C00047	HMDB00182	5962		1.55	1.39		0.0167	0.2521	0.0332	0.3847	0.7729	1
93			N2-acetyllysine	LC/MS polar	36751	C12989	HMDB00446	92907		1.04	0.94		0.6992	0.9291	0.8031	1	0.5257	1
94			N6-acetyllysine	LC/MS polar	36752	C02727	HMDB00206	92832		1.3	1.14		0.2454	0.7164	0.5402	1	0.5778	1
96			N2,N6-diacetyllysine	LC/MS neg	48455			91827		1.32	0.91		0.1264	0.5985	0.76	1	0.069	0.7857
99			N6-methyllysine	LC/MS pos early	62860	C02728	HMDB02038	164795		1.14	0.81		0.4026	0.8138	0.5047	1	0.1366	0.8401
100			N6,N6-dimethyllysine	LC/MS pos early	62862	C05545	HMDB13287	193344		1.18	0.94		0.2263	0.7066	0.7726	1	0.1364	0.8401
101			N6,N6,N6-trimethyllysine	LC/MS pos early	1498	C03793	HMDB01325	440120		1.29	1.1		0.1946	0.6783	0.5429	1	0.4845	1
102			5-hydroxylysine	LC/MS pos early	15685	C16741	HMDB00450	1029		1.12	0.94		0.6292	0.9059	0.8003	1	0.4629	1
103			5-(galactosylhydroxy)-L-lysine	LC/MS pos early	43582					1.05	0.84		0.9203	1	0.4319	1	0.3764	0.9385
105			2-aminoadipate	LC/MS polar	6146	C00956	HMDB00510	469		0.93	0.98		0.7221	0.9358	0.5671	1	0.8278	1
107			2-oxoadipate	LC/MS polar	38347	C00322	HMDB00225	71		1.13	1.02		0.6965	0.9291	0.7575	1	0.4857	1
109			glutarylcarnitine (C5-DC)	LC/MS pos early	44664		HMDB13130	71464488		0.84	2.08		0.8549	0.9941	0.0129	0.2361	0.0081	0.3836
113			pipecolate	LC/MS pos early	1444	C00408	HMDB00070	849		0.94	0.67		0.751	0.9627	0.0279	0.3582	0.0567	0.7857
114			6-oxopiperidine-2-carboxylate	LC/MS neg	43231		HMDB61705	3014237		1.23	1.23		0.4414	0.8248	0.2829	1	0.7575	1
117			5-aminovalerate	LC/MS pos early	18319	C00431	HMDB03355	138		0.56	0.44		0.376	0.8138	0.1579	0.9348	0.5897	1
119			N,N,N-trimethyl-5-aminovalerate	LC/MS pos early	57687					0.16	0.22		6.0182e-11	7.5528e-09	1.1272e-08	9.4306e-07	0.1011	0.8102
120		Phenylalanine Metabolism	phenylalanine	LC/MS pos early	64	C00079	HMDB00159	6140		1.38	1.15		0.1245	0.5985	0.3705	1	0.5107	1
121			N-acetylphenylalanine	LC/MS neg	33950	C03519	HMDB00512	74839		1.15	0.93		0.6325	0.9059	0.8508	1	0.5059	1
122			1-carboxyethylphenylalanine	LC/MS neg	62566					0.97	0.8		0.8121	0.9787	0.4981	1	0.6591	1
125			phenylpyruvate	LC/MS neg	566	C00166	HMDB00205	997		1.43	1.36		0.2209	0.6989	0.3296	1	0.7988	1
126			phenyllactate (PLA)	LC/MS neg	22130	C05607	HMDB00779	3848		1.05	0.87		0.8577	0.9941	0.6797	1	0.5543	1
131			2-hydroxyphenylacetate	LC/MS polar	1432	C05852	HMDB00669	11970		0.76	0.84		0.3911	0.8138	0.5306	1	0.8159	1
134			4-hydroxyphenylacetate	LC/MS neg	541	C00642	HMDB00020	127		0.53	0.53		0.0917	0.5369	0.0917	0.6973	1	1
137		Tyrosine Metabolism	tyrosine	LC/MS pos early	1299	C00082	HMDB00158	6057		1.52	1.23		0.0752	0.5147	0.3007	1	0.441	1
138			N-acetyltyrosine	LC/MS neg	32390		HMDB00866	68310		1.34	0.96		0.3366	0.7889	0.9563	1	0.3102	0.9194
139			1-carboxyethyltyrosine	LC/MS neg	62564					0.83	0.61		0.6024	0.8929	0.2284	1	0.4891	1
147			4-hydroxyphenylpyruvate	LC/MS neg	1669	C01179	HMDB00707	979		1.6	1.31		0.1099	0.5661	0.2514	1	0.6403	1
150			3-(4-hydroxyphenyl)lactate	LC/MS neg	32197	C03672	HMDB00755	9378		1.09	0.94		0.662	0.9136	0.7519	1	0.4525	1
154			phenol sulfate	LC/MS neg	32553	C02180	HMDB60015	74426		0.02	0.01		3e-15	6.45e-13	0	1.8e-14	0.1605	0.8401
155			phenol glucuronide	LC/MS neg	52747		HMDB60014	87235		0.28	0.28		4.663e-05	0.0028	4.663e-05	0.0022	1	1
188			dopamine 3-O-sulfate	LC/MS neg	48407	C13690	HMDB06275	122136		1	1		1	1	1	1	1	1
189			p-cresol glucuronide*	LC/MS neg	48841		HMDB11686	154035		0.81	0.81		0.4268	0.8138	0.4268	1	1	1
191			N-formylphenylalanine	LC/MS neg	48433			759256		1.29	0.88		0.2811	0.7451	0.486	1	0.0801	0.7857
194			4-hydroxycinnamate sulfate	LC/MS neg	48410			6070438		0.9	0.91		0.6369	0.9059	0.6778	1	0.9547	1
196			4-hydroxyphenylacetate sulfate	LC/MS neg	53027					0.24	0.23		4.8433e-05	0.0028	3.4436e-05	0.0019	0.9139	1
201			catechol glucuronide	LC/MS neg	53243			75124209		0.78	0.78		0.5195	0.8637	0.5195	1	1	1
206			thyroxine	LC/MS neg	2761	C01829	HMDB01918	5819		1	1		1	1	1	1	1	1
210		Tryptophan Metabolism	tryptophan	LC/MS pos early	54	C00078	HMDB00929	6305		1.28	1.08		0.0995	0.5549	0.6597	1	0.2213	0.8937
211			N-acetyltryptophan	LC/MS neg	33959	C03137	HMDB13713	700653		2.22	2.11		0.0712	0.5147	0.1942	0.9941	0.5972	1
217			C-glycosyltryptophan	LC/MS neg	48782			10981970		1.13	1.01		0.4774	0.8474	0.9319	1	0.5315	1
221			kynurenine	LC/MS pos early	15140	C00328	HMDB00684	161166		1.44	1.14		0.0922	0.5369	0.5971	1	0.2401	0.9176
223			N-acetylkynurenine (2)	LC/MS pos early	48757					1.58	1.19		0.272	0.7427	0.3752	1	0.0511	0.7455
225			kynurenate	LC/MS neg	1417	C01717	HMDB00715	3845		1.23	1.4		0.6003	0.8929	0.5504	1	0.9413	1
227			N-formylanthranilic acid	LC/MS polar	43549	C05653	HMDB04089	101399		1.23	0.39		0.4666	0.843	4.2763e-05	0.0021	4.1307e-06	0.0008
231			xanthurenate	LC/MS neg	15679	C02470	HMDB00881	5699		1.06	0.93		0.7789	0.9751	0.6776	1	0.487	1
233			picolinate	LC/MS pos early	1512	C10164	HMDB02243	1018		1.15	1.1		0.2841	0.7479	0.4243	1	0.782	1
234			serotonin	LC/MS pos early	2342	C00780	HMDB00259	5202		1.07	0.56		0.7382	0.9534	0.1459	0.9081	0.0763	0.7857
241			indolelactate	LC/MS pos early	18349	C02043	HMDB00671	92904		1.26	1.01		0.3992	0.8138	0.3864	1	0.0917	0.8013
242			indoleacetate	LC/MS pos early	27513	C00954	HMDB00197	802		0.65	0.7		0.0751	0.5147	0.1387	0.8945	0.753	1
244			indolepropionate	LC/MS pos early	32405		HMDB02302	3744		0.09	0.09		0.0001	0.0066	0.0001	0.0046	0.9713	1
245			indolepropionylglycine	LC/MS neg	54917			7677842		1	1		1	1	1	1	1	1
249			indole-3-carboxylate	LC/MS neg	38116	C19837	HMDB03320	69867		1.02	0.97		0.9408	1	0.9545	1	0.8955	1
251			indoleacetylglycine	LC/MS neg	54730			446640		0.68	1.5		0.4669	0.843	0.8287	1	0.3466	0.9272
254			3-indoxyl sulfate	LC/MS neg	27672		HMDB00682	10258		0.61	0.01		0.178	0.6491	0	1.8e-14	2e-15	1.252e-12
255			indoxyl glucuronide	LC/MS neg	52749		HMDB59804	2733785		0.28	0.28		0.0009	0.0371	0.0009	0.0304	1	1
261		Leucine, Isoleucine and Valine Metabolism	leucine	LC/MS pos early	60	C00123	HMDB00687	6106		1.38	1.19		0.0736	0.5147	0.2155	1	0.5661	1
262			N-acetylleucine	LC/MS neg	1587	C02710	HMDB11756	70912		1.12	1		0.5085	0.8588	0.8186	1	0.665	1
263			1-carboxyethylleucine	LC/MS neg	62559					1.02	0.86		0.9387	1	0.6246	1	0.6798	1
265			4-methyl-2-oxopentanoate	LC/MS neg	22116	C00233	HMDB00695	70		1.48	1.36		0.0992	0.5549	0.2606	1	0.5874	1
268			alpha-hydroxyisocaproate	LC/MS neg	22132	C03264	HMDB00746	83697		1.07	0.9		0.6501	0.9136	0.6304	1	0.3518	0.9275
271			isovalerate (i5:0)	LC/MS neg	44656	C08262	HMDB00718	10430		1.41	1.26		0.282	0.7451	0.6003	1	0.5771	1
272			isovalerylglycine	LC/MS neg	35107		HMDB00678	546304		0.83	0.86		0.4033	0.8138	0.4047	1	0.9979	1
273			isovalerylcarnitine (C5)	LC/MS pos early	34407		HMDB00688	6426851		1.34	1.37		0.162	0.6405	0.088	0.6834	0.7477	1
279			3-methylcrotonylglycine	LC/MS pos early	31940		HMDB00459	169485		1.37	0.9		0.2089	0.6989	0.623	1	0.0839	0.7898
280			beta-hydroxyisovalerate	LC/MS neg	12129		HMDB00754	69362		1.15	1.11		0.3897	0.8138	0.4279	1	0.9455	1
283			3-methylglutaconate	LC/MS polar	57747		HMDB00522	1551553		1.21	1.19		0.2628	0.7427	0.3121	1	0.9112	1
296			isoleucine	LC/MS pos early	1125	C00407	HMDB00172	6306		1.22	1		0.1875	0.6661	0.8635	1	0.2498	0.9176
298			N-acetylisoleucine	LC/MS neg	33967		HMDB61684	2802421		1.16	1.01		0.3359	0.7889	0.8176	1	0.4625	1
299			1-carboxyethylisoleucine	LC/MS neg	62558					0.9	0.74		0.5987	0.8929	0.2616	1	0.5465	1
300			3-methyl-2-oxovalerate	LC/MS neg	15676	C00671	HMDB03736	47		1.34	1.22		0.1723	0.6491	0.4339	1	0.5524	1
301			alpha-hydroxyisovalerate	LC/MS neg	33937		HMDB00407	99823		1.44	0.99		0.0635	0.5028	0.9215	1	0.0515	0.7455
303			2-methylbutyrylcarnitine (C5)	LC/MS pos early	45095		HMDB00378	6426901		1.15	1.14		0.3835	0.8138	0.3254	1	0.9094	1
305			2-methylbutyrylglycine	LC/MS neg	31928		HMDB00339	193872		1	1		1	1	1	1	1	1
306			tiglylcarnitine (C5:1-DC)	LC/MS pos early	35428		HMDB02366	22833596		1.59	1.19		0.0901	0.5369	0.4925	1	0.3026	0.9194
307			tigloylglycine	LC/MS pos early	1598		HMDB00959	6441567		1	1		1	1	1	1	1	1
309			3-hydroxy-2-ethylpropionate	LC/MS neg	32397		HMDB00396	188979		1.32	1.09		0.1921	0.6758	0.8796	1	0.2472	0.9176
311			ethylmalonate	LC/MS polar	15765		HMDB00622	11756		1.01	0.89		0.9897	1	0.6202	1	0.6112	1
312			methylsuccinate	LC/MS polar	15745		HMDB01844	10349		1.03	0.9		0.6998	0.9291	0.9529	1	0.6567	1
318			valine	LC/MS pos early	1649	C00183	HMDB00883	6287		1.45	1.24		0.0633	0.5028	0.196	0.9941	0.5553	1
319			N-acetylvaline	LC/MS neg	1591		HMDB11757	66789		1.23	1.09		0.264	0.7427	0.45	1	0.7132	1
321			1-carboxyethylvaline	LC/MS neg	62562					1.11	0.93		0.6519	0.9136	0.8119	1	0.4917	1
323			3-methyl-2-oxobutyrate	LC/MS neg	44526	C00141	HMDB00019	49		1.58	1.4		0.0449	0.4396	0.1601	0.9348	0.5266	1
324			2-hydroxy-3-methylvalerate	LC/MS neg	36746		HMDB00317	164623		0.99	0.55		0.8585	0.9941	0.0107	0.2201	0.0068	0.3836
326			isobutyrylcarnitine (C4)	LC/MS pos early	33441		HMDB00736	168379		1.26	1.28		0.2305	0.7066	0.1574	0.9348	0.8243	1
327			isobutyrylglycine	LC/MS neg	35437		HMDB00730	10855600		1.3	0.73		0.9949	1	0.3299	1	0.3267	0.9194
328			3-hydroxyisobutyrate	LC/MS polar	1549	C06001	HMDB00336	87		1.28	1.26		0.2203	0.6989	0.2552	1	0.9281	1
329			2,3-dihydroxy-2-methylbutyrate	LC/MS neg	57547		HMDB29576	301941		1.72	1.21		0.015	0.2354	0.4085	1	0.0958	0.8013
332		Methionine, Cysteine, SAM and Taurine Metabolism	methionine	LC/MS pos early	1302	C00073	HMDB00696	6137		1.06	0.95		0.9454	1	0.7824	1	0.7305	1
333			N-acetylmethionine	LC/MS neg	1589	C02712	HMDB11745	448580		1	0.89		0.902	1	0.6056	1	0.523	1
334			N-formylmethionine	LC/MS neg	2829	C03145	HMDB01015	439750		1	0.84		0.9646	1	0.2674	1	0.2866	0.9194
335			S-methylmethionine	LC/MS pos early	38127	C05319	HMDB38670	458		0.86	0.78		0.9892	1	0.5885	1	0.5978	1
336			methionine sulfone	LC/MS pos early	44878			69961		1.51	0.94		0.066	0.5028	0.5841	1	0.0191	0.5237
337			methionine sulfoxide	LC/MS pos early	18374	C02989	HMDB02005	158980		1.14	1.18		0.7219	0.9358	0.4204	1	0.6511	1
338			N-acetylmethionine sulfoxide	LC/MS pos early	45428			193368		0.92	1.08		0.7594	0.9627	0.8205	1	0.5944	1
343			S-adenosylhomocysteine (SAH)	LC/MS neg	42382	C00021	HMDB00939	439155		0.89	0.85		0.7812	0.9751	0.5868	1	0.7899	1
344			5-methylthioribose**	LC/MS pos early	62100		HMDB01087	494		1.09	1.09		0.6561	0.9136	0.9041	1	0.7451	1
345			2,3-dihydroxy-5-methylthio-4-pentenoate (DMTPA)*	LC/MS neg	62805					1.03	0.95		0.6318	0.9059	0.8295	1	0.4882	1
349			cystathionine	LC/MS pos early	15705	C02291	HMDB00099	439258		0.8	0.63		0.3179	0.7785	0.0086	0.1913	0.0877	0.8013
351			cysteine	LC/MS pos early	1868	C00097	HMDB00574	5862		1.12	1.27		0.4693	0.8455	0.1334	0.89	0.4277	0.9939
353			S-methylcysteine	LC/MS neg	39592		HMDB02108	24417		2.2	1.9		0.0651	0.5028	0.2389	1	0.4873	1
354			S-methylcysteine sulfoxide	LC/MS pos early	43378		HMDB29432	82142		1.53	1.32		0.2328	0.7083	0.457	1	0.6476	1
356			cysteine s-sulfate	LC/MS polar	22176	C05824	HMDB00731	115015		1.29	1.81		0.5936	0.8929	0.5716	1	0.9743	1
357			cystine	LC/MS polar	56	C00491	HMDB00192	67678		1.39	1.42		0.3681	0.8138	0.5309	1	0.7824	1
362			cysteine sulfinic acid	LC/MS pos early	37443	C00606	HMDB00996	109		0.97	2.27		0.9501	1	0.0662	0.6238	0.0754	0.7857
363			hypotaurine	LC/MS polar	590	C00519	HMDB00965	107812		0.9	1.01		0.6599	0.9136	0.9537	1	0.6186	1
364			taurine	LC/MS polar	2125	C00245	HMDB00251	1123		1.06	1.01		0.8109	0.9787	0.9566	1	0.8533	1
365			N-acetyltaurine	LC/MS neg	48187			159864		1.14	0.98		0.4487	0.8293	0.9456	1	0.4902	1
371		Urea cycle; Arginine and Proline Metabolism	arginine	LC/MS pos early	1638	C00062	HMDB00517	232		1.56	1.43		0.0746	0.5147	0.0812	0.6661	0.9671	1
372			argininosuccinate	LC/MS pos early	15497	C03406	HMDB00052	828		1.36	1.42		0.3312	0.7889	0.3348	1	0.9941	1
373			urea	LC/MS pos early	1670	C00086	HMDB00294	1176		1.22	1.05		0.2132	0.6989	0.6273	1	0.4426	1
375			ornithine	LC/MS pos early	1493	C00077	HMDB03374	6262		1.21	1.1		0.6386	0.9059	0.6124	1	0.9704	1
377			3-amino-2-piperidone	LC/MS pos early	62853		HMDB00323	5200225		1.03	0.84		0.9306	1	0.3788	1	0.3341	0.9272
379			2-oxoarginine*	LC/MS pos early	55072	C03771	HMDB04225	558		1.36	1.13		0.0723	0.5147	0.4741	1	0.268	0.9194
380			citrulline	LC/MS pos early	2132	C00327	HMDB00904	9750		1.21	1.08		0.1525	0.6346	0.5305	1	0.4139	0.9818
381			homoarginine	LC/MS pos early	22137	C01924	HMDB00670	9085		1.54	1.16		0.0504	0.4571	0.4784	1	0.2004	0.8916
382			homocitrulline	LC/MS pos early	22138	C02427	HMDB00679	65072		1.19	0.9		0.3299	0.7889	0.4918	1	0.1007	0.8102
383			proline	LC/MS pos early	1898	C00148	HMDB00162	145742		1.35	1.25		0.1775	0.6491	0.1811	0.9906	0.9908	1
386			dimethylarginine (SDMA + ADMA)	LC/MS pos early	36808	C03626	HMDB01539	123831		1.62	1.41		0.0364	0.3807	0.0767	0.6567	0.7294	1
387			N-acetylarginine	LC/MS pos early	33953	C02562	HMDB04620	67427		1.21	1.04		0.244	0.7164	0.6578	1	0.4659	1
390			N-acetylcitrulline	LC/MS neg	48434	C15532	HMDB00856	656979		1.48	1.25		0.0669	0.5028	0.4654	1	0.2583	0.9194
391			N-acetylproline	LC/MS pos early	34387			322640		1.37	1.09		0.0709	0.5147	0.4498	1	0.2813	0.9194
392			N-delta-acetylornithine	LC/MS neg	43249			9920500		1.39	0.59		0.1368	0.6083	0.2213	1	0.0087	0.3836
393			N-alpha-acetylornithine	LC/MS pos early	32984	C00437	HMDB03357	439232		1.85	0.83		0.5889	0.8929	0.4631	1	0.2059	0.8916
394			N2,N5-diacetylornithine	LC/MS neg	43591			10398396		1.27	0.84		0.1946	0.6783	0.4445	1	0.0429	0.6889
397			trans-4-hydroxyproline	LC/MS pos early	32306	C01157	HMDB00725	5810		1.2	1.13		0.1416	0.6101	0.2824	1	0.6842	1
399			pro-hydroxy-pro	LC/MS pos early	35127		HMDB06695	11673055		0.98	0.85		0.9468	1	0.3817	1	0.347	0.9272
402			N-methylproline	LC/MS pos early	37431			557		0.62	0.47		0.0276	0.3152	0.0012	0.0373	0.2331	0.9143
405			argininate*	LC/MS pos early	57461		HMDB03148	160437		1.47	1.28		0.1436	0.6134	0.4416	1	0.4791	1
410		Creatine Metabolism	guanidinoacetate	LC/MS pos early	43802	C00581	HMDB00128	763		2.81	1.68		0.0077	0.1654	0.0733	0.6491	0.339	0.9272
411			creatine	LC/MS pos early	27718	C00300	HMDB00064	586		1.21	1.01		0.2647	0.7427	0.9602	1	0.2861	0.9194
412			creatinine	LC/MS pos early	513	C00791	HMDB00562	588		1.38	1.25		0.0436	0.4396	0.1517	0.9348	0.5375	1
413			creatine phosphate	LC/MS neg	33951	C02305	HMDB01511	587		1	0.88		0.7579	0.9627	0.4257	1	0.6237	1
418		Polyamine Metabolism	putrescine	LC/MS pos early	1408	C00134	HMDB01414	1045		0.86	1.15		0.8702	0.9975	0.4142	1	0.5126	1
420			N-acetyl-isoputreanine*	LC/MS pos early	62309					2.39	2.28		0.009	0.1771	0.0117	0.2261	0.9177	1
421			spermidine	LC/MS pos early	485	C00315	HMDB01257	1102		0.81	0.68		0.4168	0.8138	0.1355	0.89	0.4861	1
429			5-methylthioadenosine (MTA)	LC/MS pos early	1419	C00170	HMDB01173	439176		1.1	1.03		0.5394	0.8783	0.8952	1	0.6294	1
430			N-acetylputrescine	LC/MS pos early	37496	C02714	HMDB02064	122356		1.38	1.27		0.0809	0.5298	0.1414	0.8945	0.7731	1
434			4-acetamidobutanoate	LC/MS pos early	1558	C02946	HMDB03681	18189		1	0.87		0.8878	1	0.5526	1	0.4631	1
436			(N(1) + N(8))-acetylspermidine	LC/MS pos early	57814					1.3	1.36		0.2742	0.7427	0.0748	0.652	0.4753	1
438		Guanidino and Acetamido Metabolism	1-methylguanidine	LC/MS pos early	48114	C02294	HMDB01522	10111		0.31	0.47		0.0013	0.0428	0.1013	0.755	0.0801	0.7857
439			4-guanidinobutanoate	LC/MS pos early	15681	C01035	HMDB03464	500		0.96	0.83		0.998	1	0.4805	1	0.4821	1
443		Glutathione Metabolism	glutathione, oxidized (GSSG)	LC/MS pos early	27727	C00127	HMDB03337	65359		1.18	1.48		0.6908	0.9291	0.3634	1	0.1943	0.8916
445			cysteine-glutathione disulfide	LC/MS pos early	35159		HMDB00656	4247235		1.19	0.82		0.4581	0.8369	0.5715	1	0.1944	0.8916
446			S-methylglutathione	LC/MS neg	33944	C11347		3605667		0.8	1.15		0.569	0.8929	0.9364	1	0.5165	1
449			cysteinylglycine disulfide*	LC/MS pos early	62103		HMDB00709			1.37	1.11		0.5196	0.8637	0.7973	1	0.3692	0.9279
451			5-oxoproline	LC/MS neg	1494	C01879	HMDB00267	7405		1.05	0.95		0.9533	1	0.7361	1	0.6926	1
452			2-aminobutyrate	LC/MS pos early	42374	C02261	HMDB00650	439691		1.34	1.17		0.2242	0.7065	0.6381	1	0.4514	1
454			2-hydroxybutyrate/2-hydroxyisobutyrate	LC/MS polar	52281					2.23	3		0.0298	0.3344	0.0147	0.2517	0.7686	1
456			ophthalmate	LC/MS pos early	34592		HMDB05765	7018721		0.89	0.58		0.7943	0.9787	0.0081	0.1856	0.0157	0.4934
465	Peptide	Gamma-glutamyl Amino Acid	gamma-glutamylalanine	LC/MS pos early	37063		HMDB29142	440103		1.8	0.65		0.2127	0.6989	0.5025	1	0.0591	0.7857
467			gamma-glutamylglutamate	LC/MS pos early	36738	C05282	HMDB11737	92865		0.87	0.63		0.6346	0.9059	0.1233	0.8518	0.2799	0.9194
468			gamma-glutamylglutamine	LC/MS pos early	2730	C05283	HMDB11738	150914		1.35	1.07		0.2989	0.7575	0.6757	1	0.5316	1
469			gamma-glutamylglycine	LC/MS pos early	33949		HMDB11667	165527		1.26	1.27		0.439	0.8239	0.3223	1	0.8267	1
470			gamma-glutamylhistidine	LC/MS pos early	18245			7017195		1.94	1.37		0.0318	0.3519	0.2543	1	0.2916	0.9194
471			gamma-glutamylisoleucine*	LC/MS pos early	34456		HMDB11170	14253342		1.26	0.96		0.1591	0.6405	0.9956	1	0.1607	0.8401
472			gamma-glutamylleucine	LC/MS pos early	18369		HMDB11171	151023		1.34	1.19		0.157	0.6373	0.2661	1	0.7549	1
473			gamma-glutamyl-alpha-lysine	LC/MS pos early	55015			65254		1.35	1.28		0.1972	0.6792	0.1839	0.9906	0.9678	1
474			gamma-glutamyl-epsilon-lysine	LC/MS pos early	33934		HMDB03869	7015685		2.06	1.28		0.0764	0.5182	0.413	1	0.3272	0.9194
475			gamma-glutamylmethionine	LC/MS pos early	44872		HMDB29155	7009567		1.39	1.09		0.4232	0.8138	0.7651	1	0.614	1
476			gamma-glutamylphenylalanine	LC/MS pos early	33422		HMDB00594	111299		1.31	1.16		0.2998	0.7575	0.3872	1	0.8609	1
477			gamma-glutamylthreonine	LC/MS pos early	33364		HMDB29159	76078708		1.1	1.03		0.4175	0.8138	0.8543	1	0.5294	1
478			gamma-glutamyltryptophan	LC/MS pos early	33947		HMDB29160	3989307		1.32	1.04		0.2608	0.7427	0.8193	1	0.368	0.9279
479			gamma-glutamyltyrosine	LC/MS pos early	2734		HMDB11741	94340		1.53	1.12		0.1569	0.6373	0.5315	1	0.422	0.9868
480			gamma-glutamylvaline	LC/MS pos early	43829		HMDB11172	7015683		1.33	1.09		0.1094	0.5661	0.4198	1	0.4159	0.9818
482			gamma-glutamylcitrulline*	LC/MS pos early	62104					1.25	0.9		0.2727	0.7427	0.8331	1	0.1929	0.8916
756		Dipeptide	prolylglycine	LC/MS pos early	40703		HMDB11178	6426709		1.42	1.24		0.1324	0.6077	0.229	1	0.7548	1
923		Acetylated Peptides	phenylacetylcarnitine	LC/MS pos early	48425			101724840		0.85	0.85		0.6579	0.9136	0.6579	1	1	1
929			phenylacetylglycine	LC/MS pos early	33945	C05598	HMDB00821	68144		0.28	0.14		1.1498e-05	0.001	6.8873e-10	7.4088e-08	0.0042	0.3729
955	Carbohydrate	Glycolysis, Gluconeogenesis, and Pyruvate Metabolism	1,5-anhydroglucitol (1,5-AG)	LC/MS neg	20675	C07326	HMDB02712	64960		1.34	2.1		0.2295	0.7066	0.0014	0.0417	0.0334	0.685
958			glucose	LC/MS polar	20488	C00031	HMDB00122	79025		1.19	1.07		0.5633	0.8929	0.7277	1	0.8176	1
972			3-phosphoglycerate	LC/MS pos early	1414	C00597	HMDB00807	724		0.73	0.5		0.4208	0.8138	0.0223	0.3345	0.1255	0.8401
973			phosphoenolpyruvate (PEP)	LC/MS neg	597	C00074	HMDB00263	1005		0.81	0.57		0.5142	0.8604	0.0753	0.652	0.2498	0.9176
974			pyruvate	LC/MS polar	48990	C00022	HMDB00243	1060		1.35	1.25		0.2803	0.7451	0.4538	1	0.7372	1
975			lactate	LC/MS polar	527	C00186	HMDB00190	612		1.13	1.03		0.4662	0.843	0.7017	1	0.7283	1
978			glycerate	LC/MS polar	1572	C00258	HMDB00139	752		1.18	1.02		0.3236	0.786	0.8407	1	0.4301	0.9964
984		Pentose Phosphate Pathway	ribose 1-phosphate	LC/MS polar	1763	C00620	HMDB01489	439236		0.87	1.05		0.8037	0.9787	0.7865	1	0.604	1
986			sedoheptulose-7-phosphate	LC/MS neg	35649	C05382	HMDB01068	616		0.95	0.78		0.9316	1	0.5263	1	0.5834	1
993		Pentose Metabolism	ribose	LC/MS polar	1471	C00121	HMDB00283	5779		0.71	0.76		0.7947	0.9787	0.4576	1	0.6281	1
994			ribitol	LC/MS polar	15772	C00474	HMDB00508	6912		1.05	1		0.8061	0.9787	0.9937	1	0.8	1
995			ribonate	LC/MS polar	27731	C01685	HMDB00867	5460677		0.95	0.85		0.8994	1	0.7743	1	0.6797	1
999			xylose	LC/MS polar	15581	C00181	HMDB00098	135191		0.52	0.52		0.0605	0.5028	0.0309	0.3755	0.7617	1
1001			arabinose	LC/MS polar	575	C00216	HMDB00646	66308		0.9	0.85		0.8171	0.9787	0.7029	1	0.8804	1
1018			arabitol/xylitol	LC/MS polar	48885	C01904		6912		1.05	1.18		0.7835	0.9751	0.4478	1	0.6269	1
1020			arabonate/xylonate	LC/MS polar	48255					1.11	1.03		0.6003	0.8929	0.9238	1	0.6681	1
1023			sedoheptulose	LC/MS polar	53237		HMDB03219	5459879		1.02	0.86		0.8137	0.9787	0.4964	1	0.3612	0.9275
1024			ribulonate/xylulonate*	LC/MS polar	61858					1.52	1.23		0.1134	0.5731	0.3883	1	0.4598	1
1055		Disaccharides and Oligosaccharides	sucrose	LC/MS polar	1519	C00089	HMDB00258	5988		3.59	0.89		0.003	0.0791	0.7052	1	0.0084	0.3836
1073		Fructose, Mannose and Galactose Metabolism	fructose	LC/MS polar	48195	C00095	HMDB00660	5984		1.02	1.02		0.9406	1	0.7716	1	0.8291	1
1078			mannitol/sorbitol	LC/MS polar	46142	C00794	HMDB00247	5780		1.24	1.25		0.2727	0.7427	0.1945	0.9941	0.8369	1
1079			mannose	LC/MS polar	584	C00159	HMDB00169	18950		1.58	1.13		0.0786	0.5236	0.7629	1	0.1411	0.8401
1099			galactonate	LC/MS polar	27719	C00880	HMDB00565	128869		0.9	0.9		0.7008	0.9291	0.6999	1	0.999	1
1115		Nucleotide Sugar	UDP-N-acetylglucosamine/galactosamine	LC/MS polar	46148					0.75	1.06		0.387	0.8138	0.4733	1	0.881	1
1127		Aminosugar Metabolism	glucuronate	LC/MS polar	15443	C00191	HMDB00127	444791		1.01	0.93		0.8888	1	0.5342	1	0.4472	1
1131			N-acetylglucosamine 6-phosphate	LC/MS polar	15107	C00357	HMDB02817	439219		1.35	1.02		0.6017	0.8929	0.9888	1	0.592	1
1138			N-acetylneuraminate	LC/MS polar	32377	C00270	HMDB00230	439197		1.27	0.96		0.2163	0.6989	0.8578	1	0.1586	0.8401
1150			erythronate*	LC/MS polar	42420		HMDB00613	2781043		1.14	1.06		0.4841	0.8477	0.6879	1	0.7644	1
1152			N-acetylglucosamine/N-acetylgalactosamine	LC/MS pos early	46539		HMDB00215	24139		1.21	1.2		0.4243	0.8138	0.5125	1	0.8843	1
1153		Advanced Glycation End-product	N6-carboxymethyllysine	LC/MS pos early	36713			123800		2.01	1.24		0.003	0.0791	0.2991	1	0.0418	0.6889
1157	Energy	TCA Cycle	citrate	LC/MS neg	1564	C00158	HMDB00094	311		1.62	1.23		0.0103	0.1843	0.1967	0.9941	0.175	0.8713
1159			aconitate [cis or trans]	LC/MS neg	46173					1.39	1.16		0.0135	0.2207	0.1956	0.9941	0.2118	0.8916
1161			isocitrate	LC/MS pos early	12110	C00311	HMDB00193	1198		1.37	1.15		0.0326	0.3563	0.3346	1	0.2234	0.895
1162			isocitric lactone	LC/MS polar	54724			98259		1.54	1.1		0.0245	0.2983	0.6712	1	0.0634	0.7857
1163			alpha-ketoglutarate	LC/MS polar	528	C00026	HMDB00208	51		1.31	1.13		0.3722	0.8138	0.7872	1	0.5318	1
1165			succinylcarnitine (C4-DC)	LC/MS pos early	37058		HMDB61717	71464481		1.08	0.98		0.6568	0.9136	0.8663	1	0.7823	1
1166			succinate	LC/MS polar	1437	C00042	HMDB00254	1110		0.94	0.86		0.8165	0.9787	0.5288	1	0.69	1
1167			fumarate	LC/MS polar	1643	C00122	HMDB00134	444972		0.96	0.86		0.7518	0.9627	0.405	1	0.6038	1
1169			malate	LC/MS neg	1303	C00149	HMDB00156	525		1.38	1.14		0.3913	0.8138	0.8776	1	0.4809	1
1179			2-methylcitrate/homocitrate	LC/MS neg	52282					1.47	1.15		0.0526	0.4643	0.2924	1	0.3576	0.9275
1183		Oxidative Phosphorylation	phosphate	LC/MS pos early	42109	C00009	HMDB01429	1061		0.84	0.73		0.6981	0.9291	0.317	1	0.537	1
1185	Lipid	Fatty Acid Synthesis	malonylcarnitine	LC/MS pos early	37059		HMDB02095	22833583		1.74	1.19		0.0846	0.5333	0.6284	1	0.2077	0.8916
1186			malonate	LC/MS polar	15872	C00383	HMDB00691	867		1.93	1.44		0.0206	0.2827	0.2776	1	0.198	0.8916
1201		Medium Chain Fatty Acid	caproate (6:0)	LC/MS neg	32489	C01585	HMDB00535	8892		1.38	1.47		0.1786	0.6491	0.2113	1	0.9218	1
1202			heptanoate (7:0)	LC/MS neg	1644	C17714	HMDB00666	8094		1.38	1.37		0.2336	0.7083	0.2615	1	0.9441	1
1203			caprylate (8:0)	LC/MS neg	32492	C06423	HMDB00482	379		1.45	1		0.3278	0.7885	0.7909	1	0.2158	0.8937
1204			pelargonate (9:0)	LC/MS neg	12035	C01601	HMDB00847	8158		2	2.07		0.0407	0.4203	0.0303	0.3755	0.8958	1
1205			caprate (10:0)	LC/MS neg	1642	C01571	HMDB00511	2969		1.82	1.14		0.0048	0.1141	0.8833	1	0.0072	0.3836
1208			10-undecenoate (11:1n1)	LC/MS neg	32497	C13910	HMDB33724	14891		9.49	1.78		3.812e-12	5.7408e-10	0.0308	0.3755	3.5086e-09	1.321e-06
1209			laurate (12:0)	LC/MS neg	1645	C02679	HMDB00638	3893		1.47	1.26		0.1768	0.6491	0.3092	1	0.7318	1
1210			5-dodecenoate (12:1n7)	LC/MS neg	33968		HMDB00529	5312378		1	2.06		1	1	0.579	1	0.579	1
1212		Long Chain Fatty Acid	myristate (14:0)	LC/MS neg	1365	C06424	HMDB00806	11005		1.45	1.29		0.1648	0.6405	0.37	1	0.614	1
1213			myristoleate (14:1n5)	LC/MS neg	32418	C08322	HMDB02000	5281119		1.16	1.13		0.6567	0.9136	0.8685	1	0.78	1
1217			palmitate (16:0)	LC/MS neg	1336	C00249	HMDB00220	985		1.29	1.15		0.1772	0.6491	0.5248	1	0.4685	1
1218			palmitoleate (16:1n7)	LC/MS neg	33447	C08362	HMDB03229	445638		1.31	1.14		0.4381	0.8239	0.7551	1	0.6415	1
1220			margarate (17:0)	LC/MS neg	1121		HMDB02259	10465		1.41	1.08		0.0893	0.5369	0.7933	1	0.1473	0.8401
1221			10-heptadecenoate (17:1n7)	LC/MS neg	33971		HMDB60038	5312435		1.62	1.28		0.0517	0.463	0.3524	1	0.2932	0.9194
1223			stearate (18:0)	LC/MS neg	1358	C01530	HMDB00827	5281		1.39	1.19		0.0644	0.5028	0.4888	1	0.236	0.917
1225			oleate/vaccenate (18:1)	LC/MS neg	52285					1.25	1.06		0.3621	0.8138	0.937	1	0.4046	0.9734
1232			nonadecanoate (19:0)	LC/MS neg	1356	C16535	HMDB00772	12591		1.47	1.25		0.0668	0.5028	0.2878	1	0.4242	0.9889
1233			10-nonadecenoate (19:1n9)	LC/MS neg	33972		HMDB13622	5312513		1.14	0.99		0.5537	0.8872	0.9307	1	0.4975	1
1239			eicosenoate (20:1)	LC/MS neg	33587	C16526	HMDB02231	5282768		1.57	1.12		0.145	0.6134	0.6913	1	0.2838	0.9194
1244			erucate (22:1n9)	LC/MS neg	1552	C08316	HMDB02068	5281116		1.5	1.03		0.085	0.5333	0.979	1	0.0896	0.8013
1247			nervonate (24:1n9)*	LC/MS neg	52674	C08323	HMDB02368	5281120		1.18	1.16		0.8038	0.9787	0.8186	1	0.6331	1
1251		Polyunsaturated Fatty Acid (n3 and n6)	heneicosapentaenoate (21:5n3)	LC/MS neg	57658			11998573		1.04	0.86		0.5815	0.8929	0.5833	1	0.2742	0.9194
1252			tetradecadienoate (14:2)*	LC/MS neg	62850		HMDB00560	5312409		1.43	1.74		0.2308	0.7066	0.1257	0.8603	0.7301	1
1253			hexadecadienoate (16:2n6)	LC/MS neg	57652		HMDB00477			1.13	1.14		0.5242	0.8695	0.5544	1	0.9634	1
1257			stearidonate (18:4n3)	LC/MS neg	33969	C16300	HMDB06547	5312508		1.74	1.49		0.148	0.6192	0.5141	1	0.4189	0.9826
1258			eicosapentaenoate (EPA; 20:5n3)	LC/MS neg	18467	C06428	HMDB01999	446284		1.35	0.82		0.1767	0.6491	0.5543	1	0.0556	0.7857
1259			docosapentaenoate (n3 DPA; 22:5n3)	LC/MS neg	32504	C16513	HMDB06528	6441454		1.26	0.99		0.3184	0.7785	0.6241	1	0.1404	0.8401
1260			docosahexaenoate (DHA; 22:6n3)	LC/MS neg	44675	C06429	HMDB02183	445580		1.03	0.89		0.5957	0.8929	0.6419	1	0.3217	0.9194
1264			nisinate (24:6n3)	LC/MS neg	57810		HMDB02007	11792612		1.01	0.78		0.5263	0.871	0.4271	1	0.1572	0.8401
1265			linoleate (18:2n6)	LC/MS neg	1105	C01595	HMDB00673	5280450		1.04	1.07		0.61	0.9007	0.9702	1	0.6363	1
1267			linolenate [alpha or gamma; (18:3n3 or 6)]	LC/MS neg	34035	C06426	HMDB03073	5280934		1.07	1.38		0.5766	0.8929	0.4015	1	0.7771	1
1269			dihomo-linolenate (20:3n3 or n6)	LC/MS neg	35718	C03242	HMDB02925	5280581		1.04	0.79		0.7408	0.9552	0.3916	1	0.2375	0.917
1270			arachidonate (20:4n6)	LC/MS neg	1110	C00219	HMDB01043	444899		0.97	0.89		0.9476	1	0.5485	1	0.5059	1
1271			adrenate (22:4n6)	LC/MS neg	32980	C16527	HMDB02226	5497181		0.88	1.02		0.3898	0.8138	0.8637	1	0.3036	0.9194
1272			docosapentaenoate (n6 DPA; 22:5n6)	LC/MS neg	37478	C16513	HMDB01976	6441454		0.87	0.92		0.9554	1	0.5608	1	0.5989	1
1273			docosadienoate (22:2n6)	LC/MS neg	32415	C16533	HMDB61714	5282807		1.69	1.18		0.0456	0.44	0.6131	1	0.1281	0.8401
1274			dihomo-linoleate (20:2n6)	LC/MS neg	17805	C16525	HMDB05060	6439848		1.27	0.97		0.349	0.7957	0.8984	1	0.2883	0.9194
1276			mead acid (20:3n9)	LC/MS neg	35174		HMDB10378	5312531		1.48	0.98		0.1195	0.5919	0.8728	1	0.1605	0.8401
1349		Fatty Acid, Dicarboxylate	dimethylmalonic acid	LC/MS polar	42978		HMDB02001	11686		1.78	1.85		0.0185	0.2604	0.0116	0.2261	0.8511	1
1351			glutarate (C5-DC)	LC/MS polar	396	C00489	HMDB00661	743		1.26	1.38		0.2761	0.7447	0.1112	0.7975	0.6028	1
1355			2-hydroxyglutarate	LC/MS pos early	37253	C02630	HMDB00606	43		1.79	1.64		0.0036	0.0905	0.0127	0.2361	0.6305	1
1359			2-hydroxyadipate	LC/MS polar	31934	C02360	HMDB00321	193530		1.05	1.02		0.8884	1	0.8532	1	0.7451	1
1360			3-hydroxyadipate*	LC/MS polar	62069		HMDB00345	151913		1.73	1.76		0.0484	0.4571	0.0512	0.5118	0.9792	1
1363			maleate	LC/MS polar	20676	C01384	HMDB00176	444266		1.12	1.08		0.635	0.9059	0.5199	1	0.8652	1
1364			pimelate (C7-DC)	LC/MS polar	15704	C02656	HMDB00857	385		1.67	1.69		0.1289	0.6064	0.0694	0.6373	0.7542	1
1365			heptenedioate (C7:1-DC)*	LC/MS polar	61866					1.23	1		0.4493	0.8293	1	1	0.4493	1
1367			suberate (C8-DC)	LC/MS neg	15730	C08278	HMDB00893	10457		1.59	1.56		0.1102	0.5661	0.1135	0.8047	0.9878	1
1370			azelate (C9-DC)	LC/MS neg	18362	C08261	HMDB00784	2266		1.68	1.55		0.1789	0.6491	0.3785	1	0.6355	1
1372			sebacate (C10-DC)	LC/MS neg	32398	C08277	HMDB00792	5192		1.77	1.63		0.167	0.6416	0.5267	1	0.4465	1
1373			undecanedioate (C11-DC)	LC/MS neg	42395		HMDB00888	15816		1.93	1.63		0.1659	0.6405	0.7133	1	0.304	0.9194
1374			dodecadienoate (12:2)*	LC/MS neg	62276					1.49	1.16		0.2102	0.6989	0.6954	1	0.3847	0.9466
1375			tridecanedioate (C13-DC)	LC/MS neg	43027		HMDB02327	10458		2.03	1.85		0.0894	0.5369	0.3227	1	0.464	1
1376			dodecanedioate (C12-DC)	LC/MS neg	32388	C02678	HMDB00623	12736		2.05	1.83		0.0969	0.5518	0.4831	1	0.3271	0.9194
1377			tetradecanedioate (C14-DC)	LC/MS neg	35669		HMDB00872	13185		1.76	1.41		0.0816	0.5299	0.4393	1	0.3209	0.9194
1378			hexadecanedioate (C16-DC)	LC/MS neg	35678	C19615	HMDB00672	10459		1.29	1.06		0.2964	0.7541	0.9723	1	0.281	0.9194
1380			hexadecenedioate (C16:1-DC)*	LC/MS neg	61862					1	1.03		1	1	0.8998	1	0.8998	1
1381			octadecanedioate (C18-DC)	LC/MS neg	36754		HMDB00782	70095		1.04	0.93		0.9408	1	0.8709	1	0.8128	1
1382			octadecenedioate (C18:1-DC)*	LC/MS neg	61861					1	1		0.9842	1	0.9842	1	1	1
1383			octadecadienedioate (C18:2-DC)*	LC/MS neg	61860					1	1		1	1	1	1	1	1
1384			eicosanedioate (C20-DC)	LC/MS neg	39831			75502		1.17	1		0.317	0.7785	1	1	0.317	0.9194
1385			docosadioate (C22-DC)	LC/MS neg	39837	C19625		244872		1.27	1.17		0.2421	0.7164	0.3528	1	0.8059	1
1386			3-carboxy-4-methyl-5-propyl-2-furanpropanoate (CMPF)	LC/MS neg	31787		HMDB61112	123979		0.54	0.79		0.0181	0.2604	0.4468	1	0.0977	0.8081
1388			3-carboxy-4-methyl-5-pentyl-2-furanpropionate (3-CMPFP)**	LC/MS neg	61871			194501		0.88	0.49		0.6628	0.9136	0.0004	0.0151	0.0014	0.1548
1430		Fatty Acid, Amino	2-aminoheptanoate	LC/MS pos early	43761			227939		1.37	1.48		0.1381	0.6083	0.108	0.7817	0.8965	1
1435			2-aminooctanoate	LC/MS pos late	43343		HMDB00991	69522		0.85	1.47		0.9397	1	0.2886	1	0.3236	0.9194
1436			N-acetyl-2-aminooctanoate*	LC/MS neg	62059		HMDB59745	95555		1.46	1.27		0.3797	0.8138	0.3748	1	0.9927	1
1446		Fatty Acid Metabolism (also BCAA Metabolism)	butyrylcarnitine (C4)	LC/MS pos early	32412	C02862	HMDB02013	439829		1.21	1.07		0.4201	0.8138	0.694	1	0.6779	1
1447			butyrylglycine	LC/MS neg	31850		HMDB00808	88412		0.7	0.68		0.2899	0.7485	0.0393	0.4291	0.2964	0.9194
1449			propionylcarnitine (C3)	LC/MS pos early	32452	C03017	HMDB00824	107738		1.49	1.4		0.1258	0.5985	0.1414	0.8945	0.95	1
1450			propionylglycine	LC/MS neg	31932		HMDB00783	98681		0.69	0.56		0.1372	0.6083	0.0479	0.4937	0.6027	1
1452			methylmalonate (MMA)	LC/MS polar	1496	C02170	HMDB00202	487		1.16	1.06		0.3444	0.7955	0.5997	1	0.6711	1
1461		Fatty Acid Metabolism(Acyl Glycine)	isocaproylglycine	LC/MS neg	61789					1.06	1.92		0.9086	1	0.0659	0.6238	0.0835	0.7898
1463			valerylglycine	LC/MS neg	36768		HMDB00927	4737557		0.59	0.59		0.1798	0.6491	0.1798	0.9906	1	1
1464			hexanoylglycine	LC/MS neg	35436		HMDB00701	99463		1.34	3.1		0.5938	0.8929	0.0206	0.3162	0.0683	0.7857
1465			4-methylhexanoylglycine	LC/MS neg	62736					1	1		1	1	1	1	1	1
1468			3,4-methylene heptanoylglycine	LC/MS neg	55012					1	1		1	1	1	1	1	1
1469			N-octanoylglycine	LC/MS neg	43502		HMDB00832	84290		1	1.06		1	1	0.8123	1	0.8123	1
1475			2-butenoylglycine	LC/MS neg	61785			6303498		0.69	1.4		0.5884	0.8929	0.5447	1	0.2543	0.9194
1480		Fatty Acid Metabolism(Acyl Carnitine)	acetylcarnitine (C2)	LC/MS pos early	32198	C02571	HMDB00201	1		1.33	1.25		0.124	0.5985	0.1723	0.9753	0.8571	1
1482			3-hydroxybutyrylcarnitine (1)	LC/MS pos early	43264		HMDB13127	53481617		1.11	1.69		0.7144	0.9339	0.4972	1	0.7532	1
1483			3-hydroxybutyrylcarnitine (2)	LC/MS pos early	52984		HMDB13127			1.66	1.7		0.0975	0.5518	0.1718	0.9753	0.7613	1
1485			hexanoylcarnitine (C6)	LC/MS pos early	32328		HMDB00705	6426853		1.41	1.37		0.2079	0.6989	0.2448	1	0.921	1
1488			octanoylcarnitine (C8)	LC/MS pos late	33936	C02838	HMDB00791	123701		1.32	1.44		0.2542	0.7362	0.1823	0.9906	0.8422	1
1491			decanoylcarnitine (C10)	LC/MS pos late	33941		HMDB00651	10245190		1.21	1.81		0.4119	0.8138	0.0869	0.6814	0.36	0.9275
1493			5-dodecenoylcarnitine (C12:1)	LC/MS pos late	61769					1.59	1.53		0.088	0.5369	0.4349	1	0.3428	0.9272
1494			cis-4-decenoylcarnitine (C10:1)	LC/MS pos late	38178					1.57	2.25		0.0849	0.5333	0.034	0.3874	0.6701	1
1495			laurylcarnitine (C12)	LC/MS pos late	34534		HMDB02250	10427569		1.51	1.66		0.1619	0.6405	0.2612	1	0.7768	1
1496			myristoylcarnitine (C14)	LC/MS pos late	33952		HMDB05066	6426854		1.36	1.48		0.2653	0.7427	0.4095	1	0.7685	1
1498			palmitoylcarnitine (C16)	LC/MS pos late	44681	C02990	HMDB00222	461		1.18	1.07		0.4456	0.8285	0.9957	1	0.4488	1
1499			palmitoleoylcarnitine (C16:1)*	LC/MS pos late	53223			71464547		1.26	1.48		0.338	0.7889	0.3863	1	0.9257	1
1500			stearoylcarnitine (C18)	LC/MS pos late	34409		HMDB00848	6426855		1.13	0.91		0.4822	0.8474	0.531	1	0.1874	0.8874
1501			linoleoylcarnitine (C18:2)*	LC/MS pos late	46223		HMDB06469	6450015		1.19	1.92		0.3693	0.8138	0.1669	0.9669	0.6201	1
1502			linolenoylcarnitine (C18:3)*	LC/MS pos late	57511					1.09	2.56		0.738	0.9534	0.0729	0.6491	0.1402	0.8401
1503			3-hydroxyoleoylcarnitine	LC/MS pos late	61840					0.57	1.01		0.1398	0.6083	0.9636	1	0.1519	0.8401
1504			oleoylcarnitine (C18:1)	LC/MS pos late	35160		HMDB05065	6441392		1.19	1.17		0.4132	0.8138	0.7236	1	0.6403	1
1506			myristoleoylcarnitine (C14:1)*	LC/MS pos late	48182			90659872		1.43	1.38		0.1796	0.6491	0.4842	1	0.5132	1
1507			suberoylcarnitine (C8-DC)	LC/MS pos early	52990					1.16	1.23		0.5795	0.8929	0.4763	1	0.8734	1
1510			adipoylcarnitine (C6-DC)	LC/MS pos early	52988		HMDB61677	71296139		1.34	1.26		0.2705	0.7427	0.4291	1	0.7517	1
1518			arachidonoylcarnitine (C20:4)	LC/MS pos late	57518					0.66	1.3		0.2307	0.7066	0.8368	1	0.3186	0.9194
1520			behenoylcarnitine (C22)*	LC/MS pos late	57514					1	1		1	1	1	1	1	1
1522			dihomo-linolenoylcarnitine (C20:3n3 or 6)*	LC/MS pos late	57521					0.54	1.16		0.1391	0.6083	0.9496	1	0.1561	0.8401
1523			dihomo-linoleoylcarnitine (C20:2)*	LC/MS pos late	57520					0.67	1.3		0.2698	0.7427	0.6517	1	0.1234	0.8401
1524			eicosenoylcarnitine (C20:1)*	LC/MS pos late	57519					0.59	0.72		0.226	0.7066	0.5213	1	0.5634	1
1531			lignoceroylcarnitine (C24)*	LC/MS pos late	57515					1.16	0.92		0.5894	0.8929	0.6509	1	0.3234	0.9194
1532			margaroylcarnitine (C17)*	LC/MS pos late	57512		HMDB06210			0.65	0.91		0.1793	0.6491	0.5909	1	0.4142	0.9818
1536			pentadecanoylcarnitine (C15)*	LC/MS pos late	57522					0.74	2.04		0.4078	0.8138	0.1953	0.9941	0.0373	0.6889
1539			3-hydroxypalmitoylcarnitine	LC/MS pos late	61839					0.75	0.89		0.4795	0.8474	0.5641	1	0.8955	1
1541		Carnitine Metabolism	deoxycarnitine	LC/MS pos early	36747	C01181	HMDB01161	134		1.28	1.11		0.2095	0.6989	0.4857	1	0.5707	1
1542			carnitine	LC/MS pos early	15500	C00318	HMDB00062	10917		1.44	1.39		0.025	0.2983	0.0227	0.3345	0.9674	1
1547		Ketone Bodies	3-hydroxybutyrate (BHBA)	LC/MS polar	542	C01089	HMDB00357	441		1.38	4.03		0.4389	0.8239	0.0265	0.3567	0.136	0.8401
1550		Fatty Acid Metabolism (Acyl Choline)	palmitoylcholine	LC/MS pos late	52944			151731		1.39	1.21		0.3807	0.8138	0.6536	1	0.6664	1
1554			linoleoylcholine*	LC/MS pos late	57463					1.11	1.25		0.7644	0.9657	0.4866	1	0.3214	0.9194
1557			docosahexaenoylcholine	LC/MS pos late	53263					0.98	1.08		0.6457	0.9136	0.9268	1	0.5815	1
1558			arachidonoylcholine	LC/MS pos late	53261					0.92	1.05		0.5751	0.8929	0.7863	1	0.4069	0.9758
1564		Fatty Acid, Monohydroxy	alpha-hydroxycaproate	LC/MS neg	37073		HMDB01624	99824		1.11	1.84		0.9841	1	0.0777	0.6578	0.0746	0.7857
1566			2-hydroxyoctanoate	LC/MS neg	22036		HMDB02264	94180		0.83	1.25		0.6835	0.924	0.549	1	0.3162	0.9194
1567			2-hydroxydecanoate	LC/MS neg	42489			21488		0.92	0.96		0.6137	0.904	0.8344	1	0.7669	1
1570			2-hydroxypalmitate	LC/MS neg	35675		HMDB31057	92836		1.15	1.02		0.4726	0.8474	0.8895	1	0.5616	1
1572			2-hydroxystearate	LC/MS neg	17945	C03045		69417		1.33	1.07		0.0496	0.4571	0.6506	1	0.1247	0.8401
1573			2-hydroxyarachidate*	LC/MS neg	61700			5225199		1	1		0.9821	1	0.9821	1	1	1
1579			3-hydroxyhexanoate	LC/MS neg	53230			151492		1.37	1.2		0.1222	0.5985	0.4345	1	0.4343	1
1580			3-hydroxyoctanoate	LC/MS neg	22001		HMDB01954	26613		0.82	0.94		0.6258	0.9059	0.8706	1	0.745	1
1582			3-hydroxydecanoate	LC/MS neg	22053		HMDB02203	26612		1	1		1	1	1	1	1	1
1583			3-hydroxysebacate	LC/MS neg	31943		HMDB00350	3017884		2.13	1.34		0.0272	0.3152	0.4134	1	0.1505	0.8401
1584			3-hydroxylaurate	LC/MS neg	32457		HMDB00387	94216		1	1		1	1	1	1	1	1
1586			3-hydroxymyristate	LC/MS neg	21158			16064		1.16	1.15		0.7076	0.9332	0.6743	1	0.9639	1
1587			3-hydroxypalmitate	LC/MS neg	27503		HMDB10734	301590		1.48	1.15		0.1368	0.6083	0.6087	1	0.3222	0.9194
1592			5-hydroxyhexanoate	LC/MS neg	31938		HMDB00525	170748		1.13	1.46		0.5081	0.8588	0.0846	0.6785	0.2776	0.9194
1597			8-hydroxyoctanoate	LC/MS neg	21239		HMDB61914	69820		1.76	1.62		0.1975	0.6792	0.4729	1	0.5613	1
1599			16-hydroxypalmitate	LC/MS neg	39609	C18218	HMDB06294	10466		1.17	1.25		0.5041	0.8588	0.4486	1	0.9278	1
1603			13-HODE + 9-HODE	LC/MS neg	37752			43013		3.63	0.91		0.1015	0.5579	0.5195	1	0.3109	0.9194
1606			14-HDoHE/17-HDoHE	LC/MS neg	53034					2.07	1.08		0.1123	0.5711	0.6578	1	0.0449	0.6889
1618			3-hydroxystearate	LC/MS neg	52938			5282907		1.5	1.21		0.0925	0.5369	0.4774	1	0.3203	0.9194
1624		Fatty Acid, Dihydroxy	12,13-DiHOME	LC/MS neg	38395	C14829	HMDB04705	10236635		0.99	0.91		0.9262	1	0.6713	1	0.7398	1
1625			9,10-DiHOME	LC/MS neg	38399	C14828	HMDB04704	9966640		1	1		1	1	1	1	1	1
1696		Eicosanoid	12-HEPE	LC/MS neg	46293		HMDB10202	10041593		2.56	0.86		0.0777	0.5226	0.3885	1	0.0106	0.4423
1705			12-HETE	LC/MS neg	37536		HMDB06111	5312983		1.5	0.82		0.5413	0.8784	0.2772	1	0.0936	0.8013
1711			12-HHTrE	LC/MS neg	57393	C20388	HMDB12535	5283141		2.87	2.15		0.1574	0.6373	0.4085	1	0.5483	1
1718		Endocannabinoid	oleoyl ethanolamide	LC/MS neg	38102		HMDB02088	5283454		0.49	0.67		0.0132	0.2207	0.079	0.6608	0.4334	1
1721			palmitoyl ethanolamide	LC/MS neg	38165	C16512	HMDB02100	4671		1.11	0.89		0.498	0.8581	0.5144	1	0.1872	0.8874
1730			N-oleoyltaurine	LC/MS neg	39732			6437033		1.2	0.87		0.4088	0.8138	0.5439	1	0.1557	0.8401
1731			N-stearoyltaurine	LC/MS neg	39730			168274		1.21	0.8		0.2777	0.7447	0.2361	1	0.0265	0.6188
1732			N-palmitoyltaurine	LC/MS neg	39835					0.98	0.8		0.9675	1	0.2293	1	0.2144	0.8937
1734			N-linoleoyltaurine*	LC/MS neg	61826					0.61	0.95		0.1179	0.588	0.7227	1	0.2219	0.8937
1736			linoleoyl ethanolamide	LC/MS neg	52608		HMDB12252	5283446		1	1		1	1	1	1	1	1
1753		Inositol Metabolism	myo-inositol	LC/MS polar	1124	C00137	HMDB00211	892		1.43	1.03		0.1053	0.5661	0.9958	1	0.1043	0.8247
1754			chiro-inositol	LC/MS polar	37112	C19891	HMDB34220			1.54	0.86		0.1086	0.5661	0.9952	1	0.1073	0.8247
1782		Phospholipid Metabolism	choline	LC/MS pos early	15506	C00114	HMDB00097	305		0.99	0.94		0.99	1	0.7002	1	0.6909	1
1783			choline phosphate	LC/MS pos early	34396	C00588	HMDB01565	1014		1.28	1.26		0.39	0.8138	0.6323	1	0.7009	1
1786			glycerophosphorylcholine (GPC)	LC/MS pos early	15990	C00670	HMDB00086	71920		1.19	1.02		0.2701	0.7427	0.871	1	0.3454	0.9272
1788			phosphoethanolamine	LC/MS neg	1600	C00346	HMDB00224	1015		1.26	1.09		0.3388	0.7889	0.7807	1	0.4955	1
1790			glycerophosphoethanolamine	LC/MS polar	37455	C01233	HMDB00114	123874		0.88	0.85		0.4917	0.8541	0.4036	1	0.8813	1
1791			glycerophosphoserine*	LC/MS pos early	57404			3081457		1.26	0.86		0.847	0.9916	0.6004	1	0.4743	1
1792			glycerophosphoinositol*	LC/MS neg	52307			167572		1.83	1.32		0.109	0.5661	0.4392	1	0.3959	0.9616
1793			trimethylamine N-oxide	LC/MS pos early	40406	C01104	HMDB00925	1145		0.13	0.03		3.7063e-06	0.0003	1.127e-12	1.4145e-10	2.0646e-05	0.0031
1811		Phosphatidylcholine (PC)	1-myristoyl-2-palmitoyl-GPC (14:0/16:0)	LC/MS pos late	19258		HMDB07869	129657		1.26	1.09		0.109	0.5661	0.4443	1	0.3914	0.9538
1815			1-myristoyl-2-arachidonoyl-GPC (14:0/20:4)*	LC/MS pos late	53195		HMDB07883			1.25	1.12		0.2442	0.7164	0.4057	1	0.7344	1
1827			1,2-dipalmitoyl-GPC (16:0/16:0)	LC/MS pos late	19130		HMDB00564	452110		1.14	1.02		0.2738	0.7427	0.8218	1	0.3826	0.9466
1829			1-palmitoyl-2-stearoyl-GPC (16:0/18:0)	LC/MS pos late	52616		HMDB07970			1.01	0.89		0.7558	0.9627	0.5396	1	0.357	0.9275
1831			1-palmitoyl-2-oleoyl-GPC (16:0/18:1)	LC/MS pos late	52461		HMDB07972	6436017		1.23	0.95		0.0546	0.4675	0.7668	1	0.0281	0.6226
1834			1-palmitoyl-2-linoleoyl-GPC (16:0/18:2)	LC/MS pos late	42446		HMDB07973	5287971		1.17	1		0.0637	0.5028	0.7391	1	0.1239	0.8401
1837			1-palmitoyl-2-gamma-linolenoyl-GPC (16:0/18:3n6)*	LC/MS pos late	54812		HMDB07974			1.31	1.06		0.0545	0.4675	0.5007	1	0.2005	0.8916
1841			1-palmitoyl-2-dihomo-linolenoyl-GPC (16:0/20:3n3 or 6)*	LC/MS pos late	52454					1.18	0.86		0.2145	0.6989	0.2632	1	0.0213	0.5237
1845			1-palmitoyl-2-arachidonoyl-GPC (16:0/20:4n6)	LC/MS pos late	52462		HMDB07982	10747814		0.96	0.98		0.9065	1	0.8362	1	0.9288	1
1851			1-palmitoyl-2-docosahexaenoyl-GPC (16:0/22:6)	LC/MS pos late	52610		HMDB07991	6441886		1.03	0.87		0.7204	0.9358	0.2362	1	0.1259	0.8401
1856			1-palmitoleoyl-2-linoleoyl-GPC (16:1/18:2)*	LC/MS pos late	52683		HMDB08006			1.03	0.92		0.3706	0.8138	0.9506	1	0.4041	0.9734
1867			1-stearoyl-2-oleoyl-GPC (18:0/18:1)	LC/MS pos late	52438		HMDB08038			1.18	0.86		0.2119	0.6989	0.4	1	0.0403	0.6889
1870			1-stearoyl-2-linoleoyl-GPC (18:0/18:2)*	LC/MS pos late	52452		HMDB08039			1.25	1.11		0.0225	0.2923	0.1831	0.9906	0.3144	0.9194
1878			1-stearoyl-2-arachidonoyl-GPC (18:0/20:4)	LC/MS pos late	42450		HMDB08048	16219824		1	1.03		0.9489	1	0.9148	1	0.9658	1
1884			1-stearoyl-2-docosahexaenoyl-GPC (18:0/22:6)	LC/MS pos late	52611		HMDB08057			1.04	0.89		0.6784	0.9188	0.3092	1	0.1555	0.8401
1892			1-oleoyl-2-linoleoyl-GPC (18:1/18:2)*	LC/MS pos late	52453					1.29	1.07		0.1571	0.6373	0.6565	1	0.3264	0.9194
1902			1-oleoyl-2-docosahexaenoyl-GPC (18:1/22:6)*	LC/MS pos late	52697		HMDB08123			1.07	0.87		0.5692	0.8929	0.4306	1	0.1783	0.8713
1903			1,2-dilinoleoyl-GPC (18:2/18:2)	LC/MS pos late	52603		HMDB08138	5288075		1.19	1.22		0.1449	0.6134	0.1359	0.89	0.9724	1
1904			1-linoleoyl-2-linolenoyl-GPC (18:2/18:3)*	LC/MS pos late	53176		HMDB08141			1	1		1	1	1	1	1	1
1907			1-linoleoyl-2-arachidonoyl-GPC (18:2/20:4n6)*	LC/MS pos late	52710		HMDB08147			1.09	1.13		0.459	0.8369	0.4011	1	0.9201	1
1945		Phosphatidylethanolamine (PE)	1,2-dipalmitoyl-GPE (16:0/16:0)*	LC/MS pos late	57341		HMDB08923	445468		1.35	0.91		0.3312	0.7889	0.6818	1	0.1702	0.8662
1949			1-palmitoyl-2-oleoyl-GPE (16:0/18:1)	LC/MS pos late	19263		HMDB05320	5283496		1.53	1.08		0.1393	0.6083	0.7945	1	0.2199	0.8937
1950			1-palmitoyl-2-linoleoyl-GPE (16:0/18:2)	LC/MS pos late	42449		HMDB05322	9546747		1.69	1.18		0.0098	0.1803	0.3376	1	0.0893	0.8013
1953			1-palmitoyl-2-arachidonoyl-GPE (16:0/20:4)*	LC/MS pos late	52464		HMDB05323	9546800		1.6	1.14		0.045	0.4396	0.4013	1	0.229	0.9076
1955			1-palmitoyl-2-docosahexaenoyl-GPE (16:0/22:6)*	LC/MS pos late	52465		HMDB05324	9546799		1.26	1.04		0.2167	0.6989	0.7695	1	0.3427	0.9272
1962			1-stearoyl-2-oleoyl-GPE (18:0/18:1)	LC/MS pos late	42448		HMDB08993			1.37	1.14		0.2859	0.7482	0.6231	1	0.561	1
1965			1-stearoyl-2-linoleoyl-GPE (18:0/18:2)*	LC/MS pos late	52446		HMDB08994	9546749		1.25	0.97		0.2454	0.7164	0.9809	1	0.255	0.9194
1970			1-stearoyl-2-arachidonoyl-GPE (18:0/20:4)	LC/MS pos late	52447		HMDB09003	5289133		1.33	1.13		0.3122	0.7758	0.5004	1	0.733	1
1974			1-stearoyl-2-docosahexaenoyl-GPE (18:0/22:6)*	LC/MS pos late	52466		HMDB05334	9546798		1.26	1.08		0.2878	0.7485	0.633	1	0.5544	1
1976			1-oleoyl-2-linoleoyl-GPE (18:1/18:2)*	LC/MS pos late	52687		HMDB05349	9546753		2.14	1.5		0.0086	0.1748	0.2064	1	0.1468	0.8401
1979			1-oleoyl-2-arachidonoyl-GPE (18:1/20:4)*	LC/MS pos late	55041		HMDB09069			2.02	1.27		0.015	0.2354	0.3658	1	0.1117	0.8401
1982			1-oleoyl-2-docosahexaenoyl-GPE (18:1/22:6)*	LC/MS pos late	53209					1.94	1.11		0.0043	0.1042	0.807	1	0.0082	0.3836
1983			1,2-dilinoleoyl-GPE (18:2/18:2)*	LC/MS pos late	53174		HMDB09093	9546812		2.02	1.11		0.0577	0.4879	0.9958	1	0.0583	0.7857
2050		Phosphatidylinositol (PI)	1-palmitoyl-2-linoleoyl-GPI (16:0/18:2)	LC/MS pos late	52450		HMDB09784			1	1		1	1	1	1	1	1
2052			1-palmitoyl-2-arachidonoyl-GPI (16:0/20:4)*	LC/MS pos late	52467		HMDB09789			1.09	0.89		0.4319	0.8213	0.6334	1	0.2098	0.8916
2056			1-stearoyl-2-linoleoyl-GPI (18:0/18:2)	LC/MS pos late	52468		HMDB09809			0.79	1.07		0.6782	0.9188	0.9323	1	0.6173	1
2067			1-stearoyl-2-arachidonoyl-GPI (18:0/20:4)	LC/MS pos late	52449		HMDB09815			1.04	0.94		0.5064	0.8588	0.8796	1	0.4155	0.9818
2072			1-oleoyl-2-arachidonoyl-GPI (18:1/20:4) *	LC/MS pos late	54994		HMDB09844			1.12	0.99		0.4134	0.8138	0.9095	1	0.4805	1
2094		Lysophospholipid	1-linoleoyl-GPA (18:2)*	LC/MS neg	52690		HMDB07856			1.59	0.87		0.1002	0.5549	0.9214	1	0.0823	0.7898
2105			1-palmitoyl-GPC (16:0)	LC/MS pos late	33955		HMDB10382	86554		1.15	0.89		0.4089	0.8138	0.3864	1	0.0949	0.8013
2106			2-palmitoyl-GPC (16:0)*	LC/MS pos late	35253		HMDB61702	15061532		1.17	0.82		0.678	0.9188	0.8654	1	0.5593	1
2107			1-palmitoleoyl-GPC (16:1)*	LC/MS pos late	33230		HMDB10383	24779461		1.26	0.99		0.3498	0.7957	0.9089	1	0.2949	0.9194
2108			2-palmitoleoyl-GPC (16:1)*	LC/MS neg	47118		HMDB10383			0.85	0.92		0.6178	0.904	0.9871	1	0.6292	1
2113			1-stearoyl-GPC (18:0)	LC/MS pos late	33961		HMDB10384	497299		1.13	0.85		0.5097	0.8588	0.431	1	0.1519	0.8401
2115			1-oleoyl-GPC (18:1)	LC/MS pos late	48258		HMDB02815	16081932		1.24	0.88		0.3872	0.8138	0.5186	1	0.135	0.8401
2118			1-linoleoyl-GPC (18:2)	LC/MS pos late	34419	C04100	HMDB10386	11988421		1.14	1.12		0.595	0.8929	0.8445	1	0.7368	1
2120			1-linolenoyl-GPC (18:3)*	LC/MS pos late	45951		HMDB10388			1.01	0.99		0.6966	0.9291	0.9553	1	0.6557	1
2136			1-arachidonoyl-GPC (20:4n6)*	LC/MS neg	34061	C05208	HMDB10395			1	0.96		0.8067	0.9787	0.7138	1	0.5415	1
2147			1-lignoceroyl-GPC (24:0)	LC/MS pos late	49617		HMDB10405			0.78	0.74		0.5448	0.8804	0.1874	0.9941	0.4693	1
2157			1-palmitoyl-GPE (16:0)	LC/MS pos late	35631		HMDB11503	9547069		1.03	0.76		0.5463	0.8808	0.219	1	0.0706	0.7857
2164			1-stearoyl-GPE (18:0)	LC/MS pos late	42398		HMDB11130	9547068		1.03	0.78		0.5832	0.8929	0.208	1	0.0743	0.7857
2165			2-stearoyl-GPE (18:0)*	LC/MS neg	41220		HMDB11129			1.03	0.71		0.5366	0.8783	0.1565	0.9348	0.0452	0.6889
2166			1-oleoyl-GPE (18:1)	LC/MS pos late	35628		HMDB11506	9547071		1.08	0.86		0.4561	0.8369	0.4468	1	0.1361	0.8401
2168			1-linoleoyl-GPE (18:2)*	LC/MS pos late	36600		HMDB11507	52925130		1	0.9		0.5342	0.8768	0.8384	1	0.4102	0.9806
2179			1-arachidonoyl-GPE (20:4n6)*	LC/MS neg	35186		HMDB11517	42607465		1.05	0.92		0.5614	0.8929	0.8779	1	0.6687	1
2196			1-linoleoyl-GPS (18:2)*	LC/MS neg	43676					1.4	1.44		0.3153	0.7785	0.5376	1	0.6949	1
2199			1-palmitoyl-GPG (16:0)*	LC/MS neg	45970			3300276		1.04	0.8		0.6636	0.9136	0.4889	1	0.2625	0.9194
2201			1-stearoyl-GPG (18:0)	LC/MS neg	34437					0.82	0.93		0.4792	0.8474	0.772	1	0.6749	1
2203			1-oleoyl-GPG (18:1)*	LC/MS neg	45968					0.95	0.72		0.8145	0.9787	0.3715	1	0.2611	0.9194
2205			1-linoleoyl-GPG (18:2)*	LC/MS neg	54885					0.37	0.7		0.0181	0.2604	0.5897	1	0.062	0.7857
2206			1-palmitoyl-GPI (16:0)	LC/MS neg	35305		HMDB61695			1.32	1.01		0.2862	0.7482	0.9833	1	0.277	0.9194
2209			1-stearoyl-GPI (18:0)	LC/MS neg	19324		HMDB61696			1.36	1.03		0.3476	0.7955	0.9383	1	0.3881	0.9519
2211			1-oleoyl-GPI (18:1)*	LC/MS neg	36602					1.4	1		0.2189	0.6989	0.9232	1	0.2562	0.9194
2213			1-linoleoyl-GPI (18:2)*	LC/MS neg	36594					0.83	1.02		0.3853	0.8138	0.9532	1	0.3545	0.9275
2217			1-arachidonoyl-GPI (20:4)*	LC/MS neg	34214		HMDB61690			1.09	1.1		0.4377	0.8239	0.7325	1	0.6625	1
2310		Plasmalogen	1-(1-enyl-palmitoyl)-2-oleoyl-GPE (P-16:0/18:1)*	LC/MS pos late	52477		HMDB11342			1.39	0.94		0.1549	0.6373	0.7189	1	0.0775	0.7857
2311			1-(1-enyl-palmitoyl)-2-linoleoyl-GPE (P-16:0/18:2)*	LC/MS pos late	52677		HMDB11343			1.48	1.1		0.0647	0.5028	0.4336	1	0.2743	0.9194
2312			1-(1-enyl-palmitoyl)-2-palmitoyl-GPC (P-16:0/16:0)*	LC/MS pos late	52716		HMDB11206	11146967		1.07	0.88		0.5819	0.8929	0.4735	1	0.2083	0.8916
2314			1-(1-enyl-palmitoyl)-2-arachidonoyl-GPE (P-16:0/20:4)*	LC/MS pos late	52673		HMDB11352			1.46	1.21		0.1105	0.5661	0.3584	1	0.4862	1
2318			1-(1-enyl-stearoyl)-2-oleoyl-GPE (P-18:0/18:1)	LC/MS pos late	52614		HMDB11375			1.22	0.92		0.2651	0.7427	0.7728	1	0.1631	0.847
2327			1-(1-enyl-stearoyl)-2-arachidonoyl-GPE (P-18:0/20:4)*	LC/MS pos late	52475		HMDB05779	9547058		1.26	1.13		0.3386	0.7889	0.5478	1	0.719	1
2342		Lysoplasmalogen	1-(1-enyl-palmitoyl)-GPC (P-16:0)*	LC/MS pos late	52474		HMDB10407	10917802		1.2	0.95		0.8481	0.9916	0.9846	1	0.833	1
2343			1-(1-enyl-palmitoyl)-GPE (P-16:0)*	LC/MS pos late	39270					1.51	1.02		0.1318	0.6077	0.8583	1	0.1818	0.872
2345			1-(1-enyl-oleoyl)-GPE (P-18:1)*	LC/MS pos late	44621					1.12	0.7		0.9105	1	0.2427	1	0.2899	0.9194
2347			1-(1-enyl-stearoyl)-GPE (P-18:0)*	LC/MS pos late	39271					1.47	0.95		0.1098	0.5661	0.873	1	0.08	0.7857
2350		Glycerolipid Metabolism	glycerol	LC/MS neg	15122	C00116	HMDB00131	753		1.41	3.91		0.3769	0.8138	0.0012	0.0373	0.0131	0.4751
2351			glycerol 3-phosphate	LC/MS pos early	43847	C00093	HMDB00126	754		1.44	1.21		0.0635	0.5028	0.2026	1	0.5431	1
2356			glycerophosphoglycerol	LC/MS polar	48857	C03274		439964		0.88	0.93		0.7592	0.9627	0.8303	1	0.9264	1
2357		Monoacylglycerol	1-myristoylglycerol (14:0)	LC/MS neg	35625	C01885	HMDB11561	79050		1.42	1.19		0.3103	0.7758	0.656	1	0.5659	1
2360			1-palmitoylglycerol (16:0)	LC/MS neg	21127		HMDB31074	14900		1.24	1.28		0.5669	0.8929	0.7023	1	0.3417	0.9272
2361			1-palmitoleoylglycerol (16:1)*	LC/MS neg	52431		HMDB11565			2.06	1.72		0.165	0.6405	0.2099	1	0.8893	1
2364			1-oleoylglycerol (18:1)	LC/MS neg	21184		HMDB11567	5283468		2.51	1.54		0.4153	0.8138	0.8645	1	0.5185	1
2365			1-linoleoylglycerol (18:2)	LC/MS neg	27447			5283469		0.83	0.97		0.7977	0.9787	0.7261	1	0.9249	1
2366			1-linolenoylglycerol (18:3)	LC/MS neg	34393		HMDB11569	53480978		1	1		1	1	1	1	1	1
2370			1-dihomo-linolenylglycerol (20:3)	LC/MS neg	48341					1.02	1.54		0.9335	1	0.2383	1	0.2722	0.9194
2371			1-arachidonylglycerol (20:4)	LC/MS neg	34397	C13857	HMDB11549	5282281		1.66	1.01		0.0799	0.5275	0.8523	1	0.1153	0.8401
2374			1-docosahexaenoylglycerol (22:6)	LC/MS pos late	52402		HMDB11587			1.01	1.08		0.8501	0.9925	0.9255	1	0.9239	1
2377			2-palmitoleoylglycerol (16:1)*	LC/MS neg	52432		HMDB11565			1.64	1		0.4787	0.8474	1	1	0.4787	1
2379			2-oleoylglycerol (18:1)	LC/MS neg	21232		HMDB11537	5319879		1	1		1	1	1	1	1	1
2380			2-linoleoylglycerol (18:2)	LC/MS neg	32506		HMDB11538	5365676		0.92	0.67		0.6931	0.9291	0.468	1	0.7392	1
2383			2-docosahexaenoylglycerol (22:6)*	LC/MS neg	48675		HMDB11557			0.3	0.43		0.163	0.6405	0.3297	1	0.6664	1
2390			1-dihomo-linoleoylglycerol (20:2)	LC/MS neg	35103					1	1		1	1	1	1	1	1
2394		Diacylglycerol	diacylglycerol (14:0/18:1, 16:0/16:1) [2]*	LC/MS pos late	54954					1	1		1	1	1	1	1	1
2395			diacylglycerol (16:1/18:2 [2], 16:0/18:3 [1])*	LC/MS pos late	54966					0.94	1.09		0.8885	1	0.5699	1	0.6683	1
2411			palmitoyl-oleoyl-glycerol (16:0/18:1) [2]*	LC/MS pos late	54942	C13861	HMDB07102			1.12	1		0.5839	0.8929	0.8566	1	0.7132	1
2412			palmitoyl-linoleoyl-glycerol (16:0/18:2) [1]*	LC/MS pos late	52633		HMDB07103	9543695		0.97	1.18		0.7135	0.9339	0.2416	1	0.4177	0.9826
2413			palmitoyl-linoleoyl-glycerol (16:0/18:2) [2]*	LC/MS pos late	52634		HMDB07103			0.95	1.07		0.9896	1	0.5629	1	0.5716	1
2417			palmitoleoyl-linoleoyl-glycerol (16:1/18:2) [1]*	LC/MS pos late	54967		HMDB07132			0.84	0.99		0.5509	0.8864	0.8845	1	0.459	1
2419			palmitoyl-arachidonoyl-glycerol (16:0/20:4) [1]*	LC/MS pos late	54957		HMDB07112			1.09	0.86		0.8703	0.9975	0.8539	1	0.7285	1
2420			palmitoyl-arachidonoyl-glycerol (16:0/20:4) [2]*	LC/MS pos late	54958		HMDB07112			1.13	0.93		0.7041	0.9318	0.8727	1	0.5897	1
2421			palmitoleoyl-arachidonoyl-glycerol (16:1/20:4) [2]*	LC/MS pos late	57406					0.84	1.14		0.6022	0.8929	0.664	1	0.3413	0.9272
2425			stearoyl-linoleoyl-glycerol (18:0/18:2) [1]*	LC/MS pos late	54948					1.59	1.93		0.3015	0.7594	0.1574	0.9348	0.6956	1
2426			stearoyl-linoleoyl-glycerol (18:0/18:2) [2]*	LC/MS pos late	54947					0.52	1.29		0.181	0.6491	0.3037	1	0.021	0.5237
2428			oleoyl-oleoyl-glycerol (18:1/18:1) [1]*	LC/MS pos late	54945		HMDB07218			1	1		1	1	1	1	1	1
2429			oleoyl-oleoyl-glycerol (18:1/18:1) [2]*	LC/MS pos late	54946		HMDB07218			0.96	1.68		0.795	0.9787	0.0706	0.6406	0.0403	0.6889
2431			oleoyl-linoleoyl-glycerol (18:1/18:2) [1]	LC/MS pos late	46798		HMDB07219			1.11	1.13		0.3962	0.8138	0.3203	1	0.8825	1
2432			oleoyl-linoleoyl-glycerol (18:1/18:2) [2]	LC/MS pos late	46799		HMDB07219			1.02	1.08		0.7954	0.9787	0.497	1	0.6736	1
2436			linoleoyl-linoleoyl-glycerol (18:2/18:2) [1]*	LC/MS pos late	54968		HMDB07248			1.08	1.35		0.4042	0.8138	0.0458	0.4861	0.2303	0.9081
2438			linoleoyl-linolenoyl-glycerol (18:2/18:3) [1]*	LC/MS pos late	54963		HMDB07249			0.8	0.83		0.3395	0.7889	0.4555	1	0.8323	1
2439			linoleoyl-linolenoyl-glycerol (18:2/18:3) [2]*	LC/MS pos late	54964		HMDB07250			1	1		1	1	1	1	1	1
2442			stearoyl-arachidonoyl-glycerol (18:0/20:4) [1]*	LC/MS pos late	57450					1.3	1.09		0.3973	0.8138	0.76	1	0.5866	1
2443			stearoyl-arachidonoyl-glycerol (18:0/20:4) [2]*	LC/MS pos late	57449					1.23	1.06		0.4399	0.8239	0.8582	1	0.5517	1
2445			oleoyl-arachidonoyl-glycerol (18:1/20:4) [2]*	LC/MS pos late	54961		HMDB07228			1.21	1.12		0.3172	0.7785	0.4958	1	0.7465	1
2446			linoleoyl-arachidonoyl-glycerol (18:2/20:4) [1]*	LC/MS pos late	54955		HMDB07257			0.74	1.16		0.3325	0.7889	0.6226	1	0.1475	0.8401
2447			linoleoyl-arachidonoyl-glycerol (18:2/20:4) [2]*	LC/MS pos late	54956		HMDB07257			0.87	0.94		0.8904	1	0.9894	1	0.901	1
2474		Sphingolipid Synthesis	sphinganine	LC/MS pos late	17769	C00836	HMDB00269	3126		1.62	0.78		0.1892	0.6689	0.4284	1	0.0389	0.6889
2475			sphinganine-1-phosphate	LC/MS pos late	52605		HMDB01383	520		0.85	0.85		0.4823	0.8474	0.4823	1	1	1
2480		Dihydroceramides	N-palmitoyl-sphinganine (d18:0/16:0)	LC/MS pos late	52604		HMDB11760	5283572		1.04	0.9		0.8418	0.9916	0.6269	1	0.4937	1
2488		Ceramides	N-palmitoyl-sphingosine (d18:1/16:0)	LC/MS pos late	44877		HMDB04949	5283564		1.13	0.87		0.4269	0.8138	0.4811	1	0.1379	0.8401
2491			N-stearoyl-sphingosine (d18:1/18:0)*	LC/MS pos late	54979		HMDB04950	5283565		1.09	0.79		0.616	0.904	0.3178	1	0.1371	0.8401
2499			N-behenoyl-sphingadienine (d18:2/22:0)*	LC/MS pos late	57372					1.15	0.83		0.424	0.8138	0.2985	1	0.0701	0.7857
2513			ceramide (d18:1/14:0, d16:1/16:0)*	LC/MS pos late	57432					1.17	0.9		0.4504	0.8293	0.5708	1	0.1898	0.8916
2514			ceramide (d18:1/17:0, d17:1/18:0)*	LC/MS pos late	57434					0.98	0.76		0.808	0.9787	0.4734	1	0.3386	0.9272
2516			ceramide (d18:1/20:0, d16:1/22:0, d20:1/18:0)*	LC/MS pos late	57440					1.09	0.83		0.5116	0.8588	0.3693	1	0.1242	0.8401
2517			ceramide (d16:1/24:1, d18:1/22:1)*	LC/MS pos late	57437					1.13	0.66		0.6891	0.9291	0.0349	0.3926	0.0134	0.4751
2518			ceramide (d18:2/24:1, d18:1/24:2)*	LC/MS pos late	57443					1.13	1.02		0.3982	0.8138	0.8786	1	0.4878	1
2522		Hexosylceramides (HCER)	glycosyl-N-palmitoyl-sphingosine (d18:1/16:0)	LC/MS pos late	53013					1.04	0.9		0.5703	0.8929	0.6319	1	0.2977	0.9194
2523			glycosyl-N-stearoyl-sphingosine (d18:1/18:0)	LC/MS pos late	52234					1.11	0.91		0.3849	0.8138	0.8613	1	0.298	0.9194
2525			glycosyl-N-behenoyl-sphingosine (d18:1/22:0)*	LC/MS pos late	57371					1.14	0.92		0.3235	0.786	0.6073	1	0.1369	0.8401
2528			glycosyl-N-nervonoyl-sphingosine (d18:1/24:1)*	LC/MS pos late	57369					1.13	0.92		0.3431	0.7949	0.754	1	0.2097	0.8916
2534			glycosyl-N-tricosanoyl-sphingadienine (d18:2/23:0)*	LC/MS pos late	57445					1.03	0.93		0.9316	1	0.735	1	0.6715	1
2543			glycosyl ceramide (d18:1/20:0, d16:1/22:0)*	LC/MS pos late	57595					1.06	0.9		0.4913	0.8541	0.6909	1	0.28	0.9194
2546			glycosyl ceramide (d18:1/23:1, d17:1/24:1)*	LC/MS pos late	57448					0.82	0.74		0.6183	0.904	0.341	1	0.647	1
2547			glycosyl ceramide (d18:2/24:1, d18:1/24:2)*	LC/MS pos late	57453					1.1	0.98		0.3476	0.7955	0.8525	1	0.4497	1
2549		Lactosylceramides (LCER)	lactosyl-N-palmitoyl-sphingosine (d18:1/16:0)	LC/MS pos late	53010					1.14	0.97		0.4048	0.8138	0.9487	1	0.37	0.9279
2561		Dihydrosphingomyelins	palmitoyl dihydrosphingomyelin (d18:0/16:0)*	LC/MS pos late	52434			9939965		0.98	0.9		0.6478	0.9136	0.8679	1	0.5338	1
2562			behenoyl dihydrosphingomyelin (d18:0/22:0)*	LC/MS pos late	57331		HMDB12091			1.01	0.95		0.6558	0.9136	0.9935	1	0.6499	1
2563			sphingomyelin (d18:0/18:0, d19:0/17:0)*	LC/MS pos late	57473		HMDB12087			0.94	0.81		0.8046	0.9787	0.5003	1	0.3584	0.9275
2564			sphingomyelin (d18:0/20:0, d16:0/22:0)*	LC/MS pos late	57476					0.78	0.82		0.8142	0.9787	0.6384	1	0.8139	1
2565		Sphingomyelins	palmitoyl sphingomyelin (d18:1/16:0)	LC/MS pos late	37506			9939941		1.1	0.99		0.3113	0.7758	0.918	1	0.3621	0.9275
2566			hydroxypalmitoyl sphingomyelin (d18:1/16:0(OH))**	LC/MS pos late	62851					1.12	1		0.3728	0.8138	0.8532	1	0.2833	0.9194
2567			stearoyl sphingomyelin (d18:1/18:0)	LC/MS pos late	19503	C00550	HMDB01348	6453725		1.08	0.91		0.5121	0.8588	0.6547	1	0.2727	0.9194
2568			behenoyl sphingomyelin (d18:1/22:0)*	LC/MS pos late	48492		HMDB12103			1.01	0.86		0.6163	0.904	0.5805	1	0.2945	0.9194
2569			tricosanoyl sphingomyelin (d18:1/23:0)*	LC/MS pos late	52436		HMDB12105			1.01	1.1		0.6213	0.9059	0.5167	1	0.8765	1
2570			lignoceroyl sphingomyelin (d18:1/24:0)	LC/MS pos late	57330					1.13	1.02		0.3364	0.7889	0.7313	1	0.5341	1
2571			sphingomyelin (d18:2/18:1)*	LC/MS pos late	57474					0.76	0.95		0.6916	0.9291	0.8318	1	0.5431	1
2572			sphingomyelin (d18:2/23:1)*	LC/MS pos late	57482					0.84	0.85		0.9564	1	0.7409	1	0.7001	1
2573			sphingomyelin (d18:2/24:2)*	LC/MS pos late	57479					0.93	0.98		0.7953	0.9787	0.9026	1	0.7027	1
2575			sphingomyelin (d18:1/14:0, d16:1/16:0)*	LC/MS pos late	42463		HMDB12097	11433862		0.93	0.83		0.7679	0.967	0.5381	1	0.3641	0.9279
2576			sphingomyelin (d18:2/14:0, d18:1/14:1)*	LC/MS pos late	47154					0.73	0.85		0.2887	0.7485	0.5375	1	0.6528	1
2577			sphingomyelin (d17:1/16:0, d18:1/15:0, d16:1/17:0)*	LC/MS pos late	52433					1.02	1		0.5604	0.8929	0.9355	1	0.5076	1
2579			sphingomyelin (d18:2/16:0, d18:1/16:1)*	LC/MS pos late	42459					0.98	0.87		0.6557	0.9136	0.5794	1	0.3195	0.9194
2580			sphingomyelin (d18:1/17:0, d17:1/18:0, d19:1/16:0)	LC/MS pos late	52615					0.94	0.82		0.8137	0.9787	0.4002	1	0.2833	0.9194
2581			sphingomyelin (d18:1/18:1, d18:2/18:0)	LC/MS pos late	37529		HMDB12101	6443882		1.12	0.96		0.296	0.7541	0.7343	1	0.169	0.8662
2582			sphingomyelin (d18:1/19:0, d19:1/18:0)*	LC/MS pos late	57475					0.92	1.15		0.9802	1	0.621	1	0.6037	1
2583			sphingomyelin (d18:1/20:0, d16:1/22:0)*	LC/MS pos late	48490		HMDB12102			1.02	0.85		0.5667	0.8929	0.4875	1	0.2084	0.8916
2584			sphingomyelin (d18:1/20:1, d18:2/20:0)*	LC/MS pos late	48491					0.98	0.82		0.8809	1	0.2579	1	0.2015	0.8916
2586			sphingomyelin (d18:1/21:0, d17:1/22:0, d16:1/23:0)*	LC/MS pos late	52495					1.12	1.06		0.3797	0.8138	0.715	1	0.6055	1
2588			sphingomyelin (d18:1/22:1, d18:2/22:0, d16:1/24:1)*	LC/MS pos late	48493		HMDB12104			1.05	0.87		0.4824	0.8474	0.4163	1	0.1338	0.8401
2589			sphingomyelin (d18:1/22:2, d18:2/22:1, d16:1/24:2)*	LC/MS pos late	57477					1.05	0.98		0.4251	0.8138	0.8466	1	0.5446	1
2590			sphingomyelin (d18:2/23:0, d18:1/23:1, d17:1/24:1)*	LC/MS pos late	52435					1.08	0.99		0.4358	0.8239	0.9369	1	0.3912	0.9538
2591			sphingomyelin (d18:1/24:1, d18:2/24:0)*	LC/MS pos late	47153		HMDB12107			1.09	0.95		0.38	0.8138	0.9633	1	0.3559	0.9275
2592			sphingomyelin (d18:2/24:1, d18:1/24:2)*	LC/MS pos late	52437					1.03	0.97		0.54	0.8783	0.9883	1	0.5305	1
2593			sphingomyelin (d18:1/25:0, d19:0/24:1, d20:1/23:0, d19:1/24:0)*	LC/MS pos late	57478					1	1		1	1	1	1	1	1
2594		Sphingosines	sphingosine	LC/MS pos late	17747	C00319	HMDB00252	5353955		1.89	0.78		0.0927	0.5369	0.465	1	0.0183	0.5237
2596			sphingosine 1-phosphate	LC/MS polar	34445	C06124	HMDB00277	5283560		1.2	0.99		0.3273	0.7885	0.7142	1	0.1812	0.872
2610		Mevalonate Metabolism	3-hydroxy-3-methylglutarate	LC/MS polar	531	C03761	HMDB00355	1662		1.03	0.84		0.7965	0.9787	0.4081	1	0.2798	0.9194
2611			mevalonate	LC/MS polar	39583	C02104	HMDB00227	439230		1	0.85		0.9185	1	0.3112	1	0.2658	0.9194
2612			mevalonolactone	LC/MS pos early	48118		HMDB06024	10428		1.35	0.84		0.2903	0.7485	0.4492	1	0.0738	0.7857
2625		Sterol	cholesterol	LC/MS pos late	63	C00187	HMDB00067	11025495		0.99	0.82		0.6707	0.914	0.3387	1	0.1702	0.8662
2636			7-alpha-hydroxy-3-oxo-4-cholestenoate (7-Hoca)	LC/MS neg	36776	C17337	HMDB12458	3081085		0.48	0.67		0.0906	0.5369	0.2404	1	0.5906	1
2649			4-cholesten-3-one	LC/MS pos late	38125	C00599	HMDB00921	91477		1	0.91		0.8305	0.986	0.6406	1	0.4967	1
2650			beta-sitosterol	LC/MS pos late	27414	C01753	HMDB00852	222284		0.86	0.82		0.7728	0.9715	0.3409	1	0.5047	1
2652			campesterol	LC/MS pos late	33997	C01789	HMDB02869	173183		1.04	0.85		0.4193	0.8138	0.4638	1	0.1277	0.8401
2723		Corticosteroids	corticosterone	LC/MS neg	5983	C02140	HMDB01547	5753		1.44	2.83		0.2961	0.7541	0.355	1	0.9027	1
2821		Primary Bile Acid Metabolism	cholate	LC/MS neg	22842	C00695	HMDB00619	221493		0.1	0.36		0.0187	0.2604	0.195	0.9941	0.2637	0.9194
2822			glycocholate	LC/MS neg	18476	C01921	HMDB00138	10140		1	1		1	1	1	1	1	1
2823			taurocholate	LC/MS neg	18497	C05122	HMDB00036	6675		0.14	0.2		0.6101	0.9007	0.6526	1	0.9521	1
2824			chenodeoxycholate	LC/MS neg	1563	C02528	HMDB00518	10133		2.53	1.17		0.0859	0.5346	0.641	1	0.2041	0.8916
2826			taurochenodeoxycholate	LC/MS neg	18494	C05465	HMDB00951	387316		0.34	0.45		0.5745	0.8929	0.4208	1	0.806	1
2827			beta-muricholate	LC/MS neg	31885	C17726	HMDB00415	5283853		0.18	0.18		0.0243	0.2983	0.027	0.3567	0.9637	1
2828			alpha-muricholate	LC/MS neg	34092	C17647	HMDB00506	3083761		1	1		1	1	1	1	1	1
2830			tauro-beta-muricholate	LC/MS neg	33983		HMDB00932	168408		0.22	0.33		0.8594	0.9941	0.8476	1	0.9879	1
2833			glyco-beta-muricholate**	LC/MS neg	62066					1	1		1	1	1	1	1	1
2841		Secondary Bile Acid Metabolism	deoxycholate	LC/MS neg	1114	C04483	HMDB00626	222528		0.65	0.65		0.2789	0.7447	0.2789	1	1	1
2844			taurodeoxycholate	LC/MS neg	12261	C05463	HMDB00896	2733768		0.06	0.06		0.0014	0.0457	0.0014	0.0417	1	1
2852			taurolithocholate	LC/MS neg	31889	C02592	HMDB00722	10595		1	1		1	1	1	1	1	1
2855			ursodeoxycholate	LC/MS neg	1605	C07880	HMDB00946	31401		0.54	0.54		0.4636	0.843	0.4636	1	1	1
2860			tauroursodeoxycholate	LC/MS neg	39378		HMDB00874	9848818		0.34	0.36		0.624	0.9059	0.4546	1	0.7953	1
2871			taurohyodeoxycholic acid	LC/MS neg	43588			119046		0.1	0.1		0.1044	0.5661	0.1044	0.7635	1	1
2879			7-ketodeoxycholate	LC/MS neg	31904		HMDB00391	188292		0.13	0.13		0.0017	0.0538	0.0017	0.0483	1	1
3453	Nucleotide	Purine Metabolism, (Hypo)Xanthine/Inosine containing	inosine 5'-monophosphate (IMP)	LC/MS pos early	2133	C00130	HMDB00175	8582		1.66	1.04		0.3463	0.7955	0.959	1	0.3211	0.9194
3454			inosine	LC/MS neg	1123	C00294	HMDB00195	6021		1.14	0.85		0.8315	0.986	0.6726	1	0.5259	1
3455			hypoxanthine	LC/MS neg	3127	C00262	HMDB00157	790		0.89	0.77		0.8041	0.9787	0.5201	1	0.6919	1
3456			xanthine	LC/MS neg	3147	C00385	HMDB00292	1188		1.13	0.82		0.7523	0.9627	0.4983	1	0.3228	0.9194
3458			xanthosine	LC/MS neg	15136	C01762	HMDB00299	64959		0.4	0.24		0.2421	0.7164	0.0232	0.3367	0.2479	0.9176
3461			N1-methylinosine	LC/MS pos early	48351		HMDB02721	65095		1.16	0.93		0.2365	0.7124	0.761	1	0.1394	0.8401
3464			urate	LC/MS neg	1604	C00366	HMDB00289	1175		1.01	0.94		0.8311	0.986	0.8084	1	0.6489	1
3466			allantoin	LC/MS polar	1107	C02350	HMDB00462	204		1.05	0.92		0.7058	0.9324	0.5871	1	0.3592	0.9275
3467			allantoic acid	LC/MS polar	33434	C00499	HMDB01209	203		0.93	0.96		0.869	0.9975	0.9118	1	0.9567	1
3472		Purine Metabolism, Adenine containing	adenosine 5'-monophosphate (AMP)	LC/MS pos early	32342	C00020	HMDB00045	6083		1.34	1.15		0.637	0.9059	0.9217	1	0.7085	1
3479			adenosine	LC/MS pos early	555	C00212	HMDB00050	60961		1.05	1.04		0.8135	0.9787	0.8565	1	0.956	1
3480			adenine	LC/MS pos early	554	C00147	HMDB00034	190		1.09	0.99		0.7109	0.9339	0.8275	1	0.8784	1
3485			N1-methyladenosine	LC/MS pos early	15650	C02494	HMDB03331	27476		0.86	0.78		0.5095	0.8588	0.2091	1	0.5447	1
3495			N6-carbamoylthreonyladenosine	LC/MS neg	35157		HMDB41623	161466		1.24	1.1		0.253	0.7355	0.5246	1	0.6073	1
3505			N6-succinyladenosine	LC/MS neg	48130		HMDB00912	165243		1.02	0.82		0.6679	0.914	0.6338	1	0.367	0.9279
3508		Purine Metabolism, Guanine containing	guanosine 5'- monophosphate (5'-GMP)	LC/MS pos early	2849	C00144	HMDB01397	6804		1.27	1.09		0.6982	0.9291	0.9619	1	0.7338	1
3513			guanosine	LC/MS neg	1573	C00387	HMDB00133	6802		0.79	0.75		0.6619	0.9136	0.4586	1	0.7598	1
3516			7-methylguanine	LC/MS pos early	35114	C02242	HMDB00897	11361		1.03	0.9		0.7808	0.9751	0.5356	1	0.3709	0.9279
3522			N2,N2-dimethylguanosine	LC/MS pos early	35137		HMDB04824	92919		0.74	0.66		0.2652	0.7427	0.0907	0.6968	0.5495	1
3533		Pyrimidine Metabolism, Orotate containing	N-carbamoylaspartate	LC/MS polar	1594	C00438	HMDB00828	93072		1.51	0.96		0.2342	0.7083	0.9371	1	0.2055	0.8916
3534			dihydroorotate	LC/MS polar	601	C00337	HMDB03349	648		2.02	1.27		0.1173	0.588	0.2267	1	0.7112	1
3535			orotate	LC/MS polar	1505	C00295	HMDB00226	967		1.13	1.02		0.3737	0.8138	0.7783	1	0.5413	1
3537			orotidine	LC/MS polar	35172		HMDB00788	92751		1.06	0.99		0.6523	0.9136	0.906	1	0.7392	1
3542		Pyrimidine Metabolism, Uracil containing	uridine 5'-monophosphate (UMP)	LC/MS pos early	2856	C00105	HMDB00288	6030		1.58	1.29		0.4207	0.8138	0.6692	1	0.7037	1
3547			uridine	LC/MS neg	606	C00299	HMDB00296	6029		1.17	0.98		0.2729	0.7427	0.9192	1	0.3187	0.9194
3548			uracil	LC/MS pos early	605	C00106	HMDB00300	1174		0.62	0.63		0.0845	0.5333	0.0847	0.6785	0.9989	1
3549			pseudouridine	LC/MS neg	33442	C02067	HMDB00767	15047		1.22	1.03		0.1241	0.5985	0.7456	1	0.2206	0.8937
3550			5,6-dihydrouridine	LC/MS neg	61833			94312		1.06	0.89		0.5091	0.8588	0.6738	1	0.2821	0.9194
3551			2'-O-methyluridine	LC/MS neg	57655			102212		1.04	0.84		0.8282	0.986	0.3206	1	0.228	0.9076
3552			5-methyluridine (ribothymidine)	LC/MS neg	35136		HMDB00884	445408		1.07	0.83		0.4108	0.8138	0.5952	1	0.1793	0.8713
3559			5,6-dihydrouracil	LC/MS neg	1559	C00429	HMDB00076	649		0.99	0.84		0.8663	0.9974	0.4576	1	0.5648	1
3563			2'-deoxyuridine	LC/MS neg	1412	C00526	HMDB00012	13712		1.3	1.11		0.1766	0.6491	0.6532	1	0.3615	0.9275
3566			3-ureidopropionate	LC/MS pos early	3155	C02642	HMDB00026	111		0.91	0.77		0.5285	0.8712	0.0671	0.6238	0.2199	0.8937
3567			beta-alanine	LC/MS pos early	55	C00099	HMDB00056	239		1.02	0.88		0.8614	0.9948	0.5698	1	0.4583	1
3568			N-acetyl-beta-alanine	LC/MS neg	37432	C01073		76406		1.38	1.67		0.0674	0.5028	0.0039	0.1015	0.2436	0.9176
3573		Pyrimidine Metabolism, Cytidine containing	cytidine 5'-monophosphate (5'-CMP)	LC/MS pos early	2372	C00055	HMDB00095	6131		1.31	1.17		0.3675	0.8138	0.5833	1	0.7218	1
3577			cytidine	LC/MS pos early	514	C00475	HMDB00089	6175		1.07	0.83		0.6379	0.9059	0.1685	0.9684	0.0679	0.7857
3578			cytosine	LC/MS pos early	573	C00380	HMDB00630	597		0.79	0.54		0.6265	0.9059	0.0995	0.7491	0.2387	0.9172
3579			3-methylcytidine	LC/MS pos early	35132			159649		0.47	0.52		0.0726	0.5147	0.0375	0.4153	0.7597	1
3580			5-methylcytidine	LC/MS pos early	22119		HMDB00982	92918		1.11	0.92		0.5287	0.8712	0.5451	1	0.2201	0.8937
3581			N4-acetylcytidine	LC/MS pos early	35130		HMDB05923	107461		1	0.67		0.8442	0.9916	0.0424	0.4565	0.0271	0.6188
3587			2'-deoxycytidine	LC/MS pos early	15949	C00881	HMDB00014	13711		1.1	0.76		0.488	0.8526	0.0668	0.6238	0.0135	0.4751
3588			2'-O-methylcytidine	LC/MS pos early	57554			150971		1.26	0.97		0.2198	0.6989	0.936	1	0.1919	0.8916
3589			5-methyl-2'-deoxycytidine	LC/MS pos early	38159	C03592	HMDB02224	440055		0.9	0.62		0.7607	0.9627	0.0156	0.2603	0.0321	0.685
3598		Pyrimidine Metabolism, Thymine containing	thymidine	LC/MS neg	2183	C00214	HMDB00273	5789		0.97	0.73		0.8592	0.9941	0.1793	0.9906	0.1301	0.8401
3599			thymine	LC/MS neg	604	C00178	HMDB00262	1135		0.83	0.81		0.5996	0.8929	0.5011	1	0.8818	1
3600			5,6-dihydrothymine	LC/MS pos early	1418	C00906	HMDB00079	93556		0.79	0.8		0.7213	0.9358	0.7704	1	0.9482	1
3602			3-aminoisobutyrate	LC/MS pos early	1566	C05145	HMDB03911	64956		1.12	0.83		0.838	0.9906	0.4615	1	0.3482	0.9272
3603		Purine and Pyrimidine Metabolism	methylphosphate	LC/MS pos early	37070		HMDB61711	13130		0.85	0.57		0.3518	0.7979	0.0196	0.307	0.144	0.8401
3607		Dinucleotide	(3'-5')-adenylyluridine	LC/MS neg	52740			112074		1.28	0.99		0.4572	0.8369	0.9753	1	0.4388	1
3620	Cofactors and Vitamins	Nicotinate and Nicotinamide Metabolism	quinolinate	LC/MS pos early	1899	C03722	HMDB00232	1066		1.67	1.71		0.0448	0.4396	0.0244	0.3417	0.7905	1
3622			nicotinate ribonucleoside	LC/MS pos early	33471	C05841	HMDB06809	161234		1	1.27		1	1	0.5621	1	0.5621	1
3623			nicotinic acid mononucleotide (NaMN)	LC/MS pos early	32461	C01185	HMDB01132	5288991		1.56	1.16		0.5192	0.8637	0.7682	1	0.7255	1
3624			nicotinamide	LC/MS pos early	594	C00153	HMDB01406	936		1.19	1.19		0.4743	0.8474	0.462	1	0.9839	1
3627			nicotinamide riboside	LC/MS pos early	33013	C03150	HMDB00855	439924		0.79	0.51		0.5727	0.8929	0.0517	0.5118	0.1584	0.8401
3635			nicotinamide N-oxide	LC/MS pos early	39582		HMDB02730	72661		1.72	1.49		0.0094	0.1771	0.0471	0.4926	0.5005	1
3636			1-methylnicotinamide	LC/MS pos early	27665	C02918	HMDB00699	10129985		1.22	0.98		0.2285	0.7066	0.8332	1	0.1591	0.8401
3641			trigonelline (N'-methylnicotinate)	LC/MS pos early	32401	C01004	HMDB00875	5570		1.01	0.81		0.8461	0.9916	0.3389	1	0.2517	0.9194
3643			N1-Methyl-2-pyridone-5-carboxamide	LC/MS pos early	40469	C05842	HMDB04193	69698		1.85	1.14		0.0004	0.0218	0.3801	1	0.0053	0.3836
3644			N1-Methyl-4-pyridone-3-carboxamide	LC/MS pos early	57584	C05843	HMDB04194	440810		1.67	1.18		0.0019	0.0538	0.2128	1	0.0452	0.6889
3648		Riboflavin Metabolism	riboflavin (Vitamin B2)	LC/MS pos early	1827	C00255	HMDB00244	493570		1.14	0.68		0.6713	0.914	0.086	0.6814	0.0346	0.685
3649			flavin adenine dinucleotide (FAD)	LC/MS neg	2134	C00016	HMDB01248	643975		1.14	0.81		0.475	0.8474	0.1026	0.7575	0.0216	0.5237
3651		Pantothenate and CoA Metabolism	pantothenate	LC/MS pos early	1508	C00864	HMDB00210	6613		1.35	1.02		0.0962	0.5518	0.8476	1	0.1389	0.8401
3664		Ascorbate and Aldarate Metabolism	threonate	LC/MS polar	27738	C01620	HMDB00943	151152		1.22	1.09		0.3909	0.8138	0.5323	1	0.8135	1
3667			oxalate (ethanedioate)	LC/MS neg	20694	C00209	HMDB02329	971		1.35	1.18		0.1248	0.5985	0.268	1	0.6592	1
3668			gulonate*	LC/MS polar	46957	C00257	HMDB03290	9794176		0.96	1		0.8189	0.9787	0.9987	1	0.8202	1
3670		Tocopherol Metabolism	alpha-tocopherol	LC/MS pos late	1561	C02477	HMDB01893	14985		0.65	1.11		0.6268	0.9059	0.4409	1	0.2119	0.8916
3692			gamma-tocopherol/beta-tocopherol	LC/MS pos late	52473					0.41	0.77		0.0503	0.4571	0.5295	1	0.1741	0.8713
3694		Biotin Metabolism	biotin	LC/MS pos early	568	C00120	HMDB00030	171548		0.51	0.36		0.0006	0.0296	7.2825e-07	5.4838e-05	0.0372	0.6889
3699		Tetrahydrobiopterin Metabolism	biopterin	LC/MS neg	12358	C06313	HMDB00468	445040		1.46	1.28		0.3907	0.8138	0.4911	1	0.8637	1
3700			dihydrobiopterin	LC/MS neg	35129	C00268	HMDB00038	1879		1	1		1	1	1	1	1	1
3714		Hemoglobin and Porphyrin Metabolism	heme	LC/MS pos late	41754	C00032	HMDB03178	26945		1.42	0.8		0.1805	0.6491	0.2735	1	0.0177	0.5237
3715			bilirubin (Z,Z)	LC/MS pos late	43807	C00486	HMDB00054	5280352		1	1		1	1	1	1	1	1
3718			biliverdin	LC/MS pos late	2137	C00500	HMDB01008	5353439		0.3	0.67		0.0153	0.2354	0.464	1	0.0803	0.7857
3727		Thiamine Metabolism	thiamin (Vitamin B1)	LC/MS pos early	5341	C00378	HMDB00235	1130		0.66	0.71		0.2118	0.6989	0.1196	0.834	0.7496	1
3735		Vitamin A Metabolism	retinol (Vitamin A)	LC/MS pos late	1806	C00473	HMDB00305	445354		0.82	0.99		0.501	0.8588	0.6231	1	0.2472	0.9176
3751		Vitamin B6 Metabolism	pyridoxamine	LC/MS pos early	2150	C00534	HMDB01431	1052		1.17	1.05		0.5906	0.8929	0.9598	1	0.6257	1
3754			pyridoxal	LC/MS pos early	1651	C00250	HMDB01545	1050		1.18	0.87		0.1836	0.6551	0.4072	1	0.0343	0.685
3755			pyridoxate	LC/MS neg	31555	C00847	HMDB00017	6723		0.93	0.93		0.9843	1	0.3497	1	0.3398	0.9272
3757	Xenobiotics	Benzoate Metabolism	hippurate	LC/MS neg	15753	C01586	HMDB00714	464		0.13	0.03		1.4631e-07	1.5739e-05	1.7236e-09	1.6223e-07	0.1725	0.8713
3761			2-hydroxyhippurate (salicylurate)	LC/MS neg	18281	C07588	HMDB00840	10253		0.89	0.89		0.7112	0.9339	0.7112	1	1	1
3765			4-hydroxyhippurate	LC/MS neg	35527		HMDB13678	151012		0.8	0.98		0.5745	0.8929	0.5557	1	0.9777	1
3771			benzoate	LC/MS neg	15778	C00180	HMDB01870	243		1.1	1.2		0.7668	0.967	0.6304	1	0.8532	1
3789			catechol sulfate	LC/MS neg	35320		HMDB59724	3083879		0.02	0.02		8.36e-13	1.5736e-10	3.3e-13	4.9634e-11	0.7435	1
3792			guaiacol sulfate	LC/MS neg	46111		HMDB60013	22473		0.46	0.46		0.0248	0.2983	0.0248	0.3417	1	1
3795			4-methylcatechol sulfate	LC/MS neg	46146					0.92	0.92		0.6711	0.914	0.6711	1	1	1
3797			p-hydroxybenzaldehyde	LC/MS neg	17665	C00633	HMDB11718	126		1.36	1.35		0.2187	0.6989	0.2607	1	0.9141	1
3804			4-acetylphenol sulfate	LC/MS neg	44620			4684006		1	1		1	1	1	1	1	1
3808			4-vinylphenol sulfate	LC/MS neg	36098	C05627	HMDB62775	6426766		7.04	0.53		2.1614e-05	0.0015	0.0317	0.3787	1.6662e-08	4.1821e-06
3829			p-cresol sulfate	LC/MS neg	36103		HMDB11635	4615423		0.28	0.12		0.0012	0.0428	6.6978e-05	0.003	0.3369	0.9272
3836			o-cresol sulfate	LC/MS neg	36845			11615528		1	1.15		1	1	0.796	1	0.796	1
3837			phenylpropionylglycine	LC/MS neg	35434		HMDB00860	152323		1	1		1	1	1	1	1	1
3840			3-(3-hydroxyphenyl)propionate sulfate	LC/MS neg	45415			187488		0.56	0.56		0.1459	0.6139	0.1459	0.9081	1	1
3842			2-(4-hydroxyphenyl)propionate	LC/MS neg	35632	C03080	HMDB41683	102526		0.49	0.49		0.0093	0.1771	0.0093	0.2	1	1
3844			3-(4-hydroxyphenyl)propionate	LC/MS neg	39587	C01744	HMDB02199	10394		0.99	0.99		0.9716	1	0.9716	1	1	1
3845			3-phenylpropionate (hydrocinnamate)	LC/MS neg	15749	C05629	HMDB00764	107		0.64	0.83		0.3596	0.8133	0.7252	1	0.57	1
3882		Food Component/Plant	2-piperidinone	LC/MS pos early	43400		HMDB11749	12665		1.32	0.62		0.6694	0.914	0.2867	1	0.1389	0.8401
3928			genistein	LC/MS neg	32448	C06563	HMDB03217	5280961		0.68	0.56		0.3079	0.7729	0.1842	0.9906	0.7516	1
3929			genistein glucuronide*	LC/MS neg	62063					0.87	0.87		0.7827	0.9751	0.7827	1	1	1
3966			2,3-dihydroxyisovalerate	LC/MS polar	38276	C04039	HMDB12141	677		1.2	1.02		0.2964	0.7541	0.9959	1	0.2987	0.9194
3971			2,8-quinolinediol sulfate	LC/MS neg	48691					1	1		1	1	1	1	1	1
3975			2-oxindole-3-acetate	LC/MS neg	40479		HMDB35514	3080590		0.44	0.44		0.0055	0.1244	0.0055	0.1369	1	1
3978			3-formylindole	LC/MS neg	62863	C08493	HMDB29737	10256		1.4	1.4		0.1643	0.6405	0.5091	1	0.4573	1
3995			betonicine	LC/MS pos early	38100	C08269	HMDB29412	164642		1.13	1.17		0.393	0.8138	0.3684	1	0.9633	1
4000			gluconate	LC/MS polar	587	C00257	HMDB00625	10690		0.9	0.89		0.7776	0.9751	0.7358	1	0.9561	1
4006			4-acetylcatechol sulfate (1)	LC/MS neg	62798					1	1		1	1	1	1	1	1
4026			dihydrocaffeate sulfate (2)	LC/MS polar	62524					0.9	0.9		0.7202	0.9358	0.7202	1	1	1
4044			cinnamoylglycine	LC/MS neg	38637		HMDB11621	709625		0.22	0.22		0.0022	0.0625	0.0022	0.0603	1	1
4062			daidzein	LC/MS neg	32453	C10208	HMDB03312	5281708		0.93	0.59		0.5661	0.8929	0.1345	0.89	0.3485	0.9272
4063			daidzein 7-O-glucuronide	LC/MS neg	62070		HMDB41718	11316354		0.45	0.3		0.0695	0.5131	0.0191	0.3064	0.5673	1
4065			genistein sulfate*	LC/MS neg	62061					1.41	1.01		0.6388	0.9059	0.9991	1	0.6397	1
4070			dihydroferulic acid sulfate	LC/MS neg	62857		HMDB41724	187489		1	1		1	1	1	1	1	1
4077			equol glucuronide	LC/MS neg	41948					0.18	0.18		1.3063e-05	0.001	1.3063e-05	0.0008	1	1
4078			equol sulfate	LC/MS neg	40478					0	0.01		1e-15	4.3e-13	2.5e-14	4.779e-12	0.2413	0.9176
4079			ergothioneine	LC/MS pos early	37459	C05570	HMDB03045	3032311		1.66	1.1		0.0352	0.3787	0.7198	1	0.0765	0.7857
4081			erythritol	LC/MS polar	20699	C00503	HMDB02994	222285		1.15	1.05		0.4923	0.8541	0.8512	1	0.6168	1
4085			ferulate	LC/MS neg	35630	C01494	HMDB00954	445858		1	1		1	1	1	1	1	1
4086			ferulic acid 4-sulfate	LC/MS neg	47114		HMDB29200	6305574		0.49	0.41		0.0219	0.2917	0.0145	0.2517	0.8657	1
4105			histidine betaine (hercynine)*	LC/MS pos early	62278			3083620		2.41	1.23		0.0244	0.2983	0.5124	1	0.101	0.8102
4108			homostachydrine*	LC/MS pos early	33009	C08283	HMDB33433	441447		0.74	0.77		0.204	0.6982	0.158	0.9348	0.8836	1
4112			indolin-2-one	LC/MS pos early	43374	C12312		321710		1	1		1	1	1	1	1	1
4131			mannonate*	LC/MS polar	62864			3246006		1.25	1.23		0.5112	0.8588	0.6049	1	0.8883	1
4135			methyl indole-3-acetate	LC/MS pos early	1584		HMDB29738	74706		1.33	1.04		0.5677	0.8929	0.9529	1	0.6081	1
4138			N-(2-furoyl)glycine	LC/MS neg	31536		HMDB00439	21863		1	1		1	1	1	1	1	1
4144			N-glycolylneuraminate	LC/MS pos early	37123	C03410	HMDB00833	123802		1.53	1.25		0.1623	0.6405	0.2848	1	0.736	1
4196			quinate	LC/MS polar	18335	C00296	HMDB03072	6508		1.8	6.4		0.3265	0.7885	1.2774e-06	8.7445e-05	3.069e-05	0.0039
4221			stachydrine	LC/MS pos early	34384	C10172	HMDB04827	115244		0.79	0.79		0.2455	0.7164	0.2045	1	0.9121	1
4245			4-allylphenol sulfate	LC/MS neg	37181					1	1		1	1	1	1	1	1
4246			methyl glucopyranoside (alpha + beta)	LC/MS pos early	46144					0.98	1.28		0.9333	1	0.3891	1	0.3453	0.9272
4273			4-vinylguaiacol sulfate	LC/MS neg	48442					1.35	0.89		0.5884	0.8929	0.8835	1	0.4923	1
4274			pyrraline	LC/MS pos early	48428		HMDB33143	122228		0.78	0.41		0.4237	0.8138	0.0006	0.0219	0.0058	0.3836
4277			daidzein sulfate (2)	LC/MS neg	48728					1.37	1.06		0.5051	0.8588	0.8077	1	0.6713	1
4281			N-acetylpyrraline	LC/MS neg	48438					0.71	0.63		0.403	0.8138	0.2027	1	0.6553	1
4282			daidzein sulfate (1)	LC/MS neg	48727					1	0.69		0.8806	1	0.4225	1	0.5136	1
4283			2-keto-3-deoxy-gluconate	LC/MS polar	48141	C00204	HMDB01353	161227		0.95	0.99		0.8447	0.9916	0.5729	1	0.7125	1
4284			3-hydroxycinnamate sulfate	LC/MS neg	48409			6443141		1	1		1	1	1	1	1	1
4336			4-hydroxycinnamate	LC/MS neg	36770	C00811	HMDB02035	637542		0.91	0.79		0.7563	0.9627	0.4651	1	0.6732	1
4359			caffeic acid sulfate	LC/MS neg	53254		HMDB41708			1	1		1	1	1	1	1	1
4363		Bacterial/Fungal	tartronate (hydroxymalonate)	LC/MS neg	20693	C02287	HMDB35227	45		1.33	1.13		0.1322	0.6077	0.4303	1	0.4636	1
4518		Drug - Antibiotic	metronidazole	LC/MS neg	57642	D00409	HMDB15052	4173		1	1		1	1	1	1	1	1
4756		Drug - Topical Agents	salicylate	LC/MS neg	1515	C00805	HMDB01895	338		0.17	0.1		0.0019	0.0538	0.0001	0.0049	0.3655	0.9279
4760			hydroquinone sulfate	LC/MS neg	35322	C00530	HMDB02434	161220		1	1		1	1	1	1	1	1
4783		Drug - Other	S-carboxymethyl-L-cysteine	LC/MS pos early	47897	C03727	HMDB29415	1080		0.61	0.55		0.0274	0.3152	0.008	0.1856	0.6174	1
4832		Chemical	sulfate*	LC/MS neg	46960	C00059	HMDB01448	1118		1.49	1.2		0.0106	0.1859	0.198	0.9941	0.1777	0.8713
4835			O-sulfo-L-tyrosine	LC/MS neg	45413			514186		1.36	1.16		0.1332	0.6077	0.5228	1	0.3798	0.9438
4853			2-aminophenol sulfate	LC/MS neg	43266		HMDB61116	181670		0.03	0.02		0	1.1e-14	0	0	0.0215	0.5237
4882			S-(3-hydroxypropyl)mercapturic acid (HPMA)	LC/MS neg	44552			3371179		0.78	0.73		0.2163	0.6989	0.1279	0.8675	0.7668	1
4899			ectoine	LC/MS pos early	35651	C06231		126041		1.2	0.76		0.3916	0.8138	0.4393	1	0.1073	0.8247
4904			glycolate (hydroxyacetate)	LC/MS polar	15737	C00160	HMDB00115	757		0.83	1.44		0.8643	0.9967	0.6413	1	0.5249	1
4926			phenol red	LC/MS pos early	36817	C12600		4766		1	1		1	1	1	1	1	1
4930			perfluorooctanesulfonate (PFOS)	LC/MS polar	57564	C18142	HMDB59586	74483		1.55	1.53		0.0115	0.1968	0.0146	0.2517	0.9247	1
4957			3-hydroxypyridine sulfate	LC/MS neg	48448					0.58	0.44		0.2734	0.7427	0.0332	0.3847	0.28	0.9194
4967			6-hydroxyindole sulfate	LC/MS neg	48698					0.83	0.83		0.4232	0.8138	0.4232	1	1	1
4971			thioproline	LC/MS pos early	53231			93176		0.65	0.89		0.8291	0.986	0.929	1	0.7605	1

## Sheet: Table S2
Table S2: Metabolites used for in vivo supplementation in ABX dams
metabolite name	physiological concentration (nM)	References for physiological concentration	Selection criteria (maternal vs fetal serum concentrations)	Selection criteria (analytical method)	ABX-factor in maternal serum	Adjusted physio concentration	24X concentration (nM)	final concentration for injection cocktail (nM)	final concentration for injection cocktail (uM)
imidazole propionate	100	Koh et al, Cell (PMID 30401435)	maternal serum	Random Forest	0.35	65	1560	29640	29.64
N,N,N-trimethyl-5-aminovalerate	1800	Soga et al, J Proteome Res 2003	fetal serum	Random Forest	0.13	1566	37584	714096	714.096
4-hydroxyphenylacetate	50	Kobayashi et al (PMID 7126379)	fetal serum	Random Forest	0.41	29.5	708	13452	13.452
phenol sulfate	700	Mishima et al, Kidney International (PMID 28396122)	fetal serum	Random Forest	0.01	693	16632	316008	316.008
indolepropionate	950	Tuomainen et al, Nutr Diabetes 2018 PMID 29795366;	maternal serum	Random Forest	0.01	940.5	22572	428868	428.868
indoxyl glucuronide	1000	Itoh et al 2012 Analytical and Bioanalytical Chemistry	maternal serum	Random Forest	0.21	790	18960	360240	360.24
N-methylproline	1000	Magos et al, Journal of Ethnopharmacology 1998	maternal serum	Random Forest	0.29	710	17040	323760	323.76
phenylacetylglycine	1500	Nemet et al, in review Cell;	fetal serum	Random Forest	0.13	1305	31320	595080	595.08
trimethylamine N-oxide	2500	MMMDB; Mishima et al, Kidney International (PMID 28396122)	maternal serum	Random Forest	0.16	2100	50400	957600	957.6
taurodeoxycholate	260	MMMDB	fetal serum	Random Forest	0	260	6240	118560	118.56
biotin	630	MMMDB	fetal serum	Random Forest	0.44	352.8	8467.2	160877	160.877
hippurate	2000	MMMDB	fetal serum	Random Forest	0.02	1960	47040	893760	893.76
2-(4-hydroxyphenyl)propionate	100	PMID 19812218	fetal serum	Random Forest	0.06	94	2256	42864	42.864
cinnamoylglycine	487	Rivara et al 2017 Clinical Chemistry	fetal serum	Random Forest	0	487	11688	222072	222.072
equol glucuronide	0.6	MMMDB	fetal serum	Random Forest	0	0.6	14.4	273.6	0.2736
equol sulfate	0.6	MMMDB	fetal serum	Random Forest	0	0.6	14.4	273.6	0.2736
2-aminophenol sulfate	1000	MMMDB	fetal serum	Random Forest	0.05	950	22800	433200	433.2
3-indoxyl sulfate	6000	MMMDB		Random Forest	0.43	3420	82080	1559520	1559.52
p-cresol sulfate	600	Kikuchi et al 2010	fetal serum	Random Forest	0.02	588	14112	268128	268.128

## Sheet: Table S3
Table S3: Metabolite concentrations used in HUVEC branching angiogenesis assays
Metabolite name	Final concentrations for culture
sodium acetate	4 mM, 40 µM, 0.4 µM
sodium propionate	500 µM, 5 µM, 0.05 µM
sodium butyrate	500 µM, 5 µM, 0.05 µM
sodium deoxycholate	1 µM, 100 nM, 1 nM
sodium taurodeoxycholate	1 µM, 100 nM, 1 nM
sodium ursodeoxycholate	1 µM, 100 nM, 1 nM
sodium taurohydodeoxycholate	1 µM, 100 nM, 1 nM
biotin	1 µM, 100 nM, 1 nM
hippurate	1 µM, 100 nM, 1 nM
2-aminophenol sulfate	1 µM, 100 nM, 1 nM
imidazole propionate	1 µM, 100 nM, 1 nM
phenol sulfate	1 µM, 100 nM, 1 nM
3-indoxyl sulfate	1 µM, 100 nM, 1 nM

## Sheet: Table S4
Table S4: 16S rRNA gene sequencing of fecal microbiota from ABX, Non Abs and Abs dams on E14.5
Taxonomy/Relative Abundances in Decimal Form	SPF 1	SPF 2	SPF 3	Non Abs 1	Non Abs 2	Non Abs 3	Non Abs 4	Non Abs 5	Abs 1	Abs 2	Abs 3	Abs 4	Abs 5
k__Bacteria;__;__;__;__;__;__	0	0	0	0	0	0	0	0	0	4.85657e-05	0.000106824	0	5.63963e-05
k__Bacteria;p__Actinobacteria;c__Coriobacteriia;o__Coriobacteriales;f__Coriobacteriaceae;g__Adlercreutzia;s__	0.001132	0.00188607	0	0	0	0	0	0	0	0	0	0	0
k__Bacteria;p__Bacteroidetes;c__Bacteroidia;o__Bacteroidales;f__Bacteroidaceae;g__Bacteroides;__	0.00617453	0.00163033	0	0.458483	0.412915	0.219293	0.199101	0.426794	8.69295e-05	4.85657e-05	6.40943e-05	3.721e-05	0
k__Bacteria;p__Bacteroidetes;c__Bacteroidia;o__Bacteroidales;f__Bacteroidaceae;g__Bacteroides;s__	6.86059e-05	0.000223771	0.00452592	4.91975e-05	2.66131e-05	8.34133e-05	7.62137e-05	0	8.69295e-05	6.47543e-05	8.54591e-05	0	0.00015039
k__Bacteria;p__Bacteroidetes;c__Bacteroidia;o__Bacteroidales;f__Bacteroidaceae;g__Bacteroides;s__acidifaciens	0	0	0.0704569	0	0	0	0	0	0	0	0	0	0
k__Bacteria;p__Bacteroidetes;c__Bacteroidia;o__Bacteroidales;f__Bacteroidaceae;g__Bacteroides;s__ovatus	0	0	0.014188	0	0	0	0	0	0	0	0	0	0
k__Bacteria;p__Bacteroidetes;c__Bacteroidia;o__Bacteroidales;f__Porphyromonadaceae;g__Parabacteroides;__	0	0.00159836	0.0378347	0	0	0	0	0	0	0	0	0	0
k__Bacteria;p__Bacteroidetes;c__Bacteroidia;o__Bacteroidales;f__Porphyromonadaceae;g__Parabacteroides;s__distasonis	0	0	0.00416995	0	0	0	0	0	0	0	0	0	0
k__Bacteria;p__Bacteroidetes;c__Bacteroidia;o__Bacteroidales;f__Prevotellaceae;g__Prevotella;s__	0	0.0208107	0.00419538	0	0	0	0	0	0	0	0	0	0
k__Bacteria;p__Bacteroidetes;c__Bacteroidia;o__Bacteroidales;f__Rikenellaceae;g__;s__	0.012452	0.0445943	0.00968751	0.0019433	0.0183896	0.0152785	0	0.0111259	0	6.47543e-05	6.40943e-05	5.5815e-05	0
k__Bacteria;p__Bacteroidetes;c__Bacteroidia;o__Bacteroidales;f__Rikenellaceae;g__AF12;s__	0	0.0186049	0	0	0	0	0	0	0	0	0	0	0
k__Bacteria;p__Bacteroidetes;c__Bacteroidia;o__Bacteroidales;f__Rikenellaceae;g__Alistipes;s__indistinctus	0	0.00127869	0	0	0	0	0	0	0	0	0	0	0
k__Bacteria;p__Bacteroidetes;c__Bacteroidia;o__Bacteroidales;f__S24-7;g__;s__	0.583631	0.284445	0.390628	2.45987e-05	0	4.17066e-05	3.04855e-05	2.77454e-05	6.20925e-05	3.23771e-05	6.40943e-05	0	7.5195e-05
k__Bacteria;p__Bacteroidetes;c__Bacteroidia;o__Bacteroidales;f__[Odoribacteraceae];g__Odoribacter;s__	0.00867865	0.0176459	0	2.45987e-05	0	0	0	0	0	0	0	0	0
k__Bacteria;p__Cyanobacteria;c__4C0d-2;o__YS2;f__;g__;s__	0	0.00249345	0.00612779	0	0	0	0	0	0	0	0	0	0
k__Bacteria;p__Firmicutes;c__Bacilli;o__Lactobacillales;f__Enterococcaceae;g__Enterococcus;__	0	0	0	0	0	0	0	0	0.0100093	0.0119957	0.00326881	0.00822341	0.0140615
k__Bacteria;p__Firmicutes;c__Bacilli;o__Lactobacillales;f__Lactobacillaceae;g__Lactobacillus;s__	0.0582464	0.163768	0.0807801	0.000135293	3.99196e-05	4.17066e-05	6.0971e-05	8.32362e-05	8.69295e-05	9.71314e-05	0	9.3025e-05	7.5195e-05
k__Bacteria;p__Firmicutes;c__Bacilli;o__Lactobacillales;f__Lactobacillaceae;g__Lactobacillus;s__salivarius	0.00092618	0.00843936	0.00429708	9.83949e-05	2.66131e-05	0.000514382	0	0.000596526	0	0	0	0	0
k__Bacteria;p__Firmicutes;c__Bacilli;o__Lactobacillales;f__Streptococcaceae;g__Streptococcus;s__	0	0	0	0	0	0	0	0	0	0	0	0.000948855	0.000432371
k__Bacteria;p__Firmicutes;c__Bacilli;o__Turicibacterales;f__Turicibacteraceae;g__Turicibacter;s__	0.000686059	0.000287705	0.000152559	9.83949e-05	6.65327e-05	0.000194631	7.62137e-05	9.71089e-05	0.000149022	0.000129509	0.000106824	0.000130235	9.39938e-05
k__Bacteria;p__Firmicutes;c__Clostridia;o__Clostridiales;__;__;__	0.0256586	0.167093	0.000127133	3.68981e-05	3.99196e-05	4.17066e-05	0	0	7.4511e-05	4.85657e-05	8.54591e-05	0	0
k__Bacteria;p__Firmicutes;c__Clostridia;o__Clostridiales;f__;g__;s__	0.0151276	0.0300173	0	0.0515097	0.0212106	0.0340604	0.0534868	0.0514955	0.0207016	0.233973	0.0687519	0.227521	0.0997274
k__Bacteria;p__Firmicutes;c__Clostridia;o__Clostridiales;f__Christensenellaceae;g__;s__	0.00476811	0	0	0	0	0	0	0	0	0	0	0	0
k__Bacteria;p__Firmicutes;c__Clostridia;o__Clostridiales;f__Clostridiaceae;__;__	0	9.59018e-05	5.08531e-05	3.68981e-05	0	6.95111e-05	7.62137e-05	4.16181e-05	7.4511e-05	4.85657e-05	8.54591e-05	5.5815e-05	5.63963e-05
k__Bacteria;p__Firmicutes;c__Clostridia;o__Clostridiales;f__Clostridiaceae;g__Candidatus Arthromitus;s__	0	0.00466722	0	0	0	0	0	0	0	0	0	0	0
k__Bacteria;p__Firmicutes;c__Clostridia;o__Clostridiales;f__Clostridiaceae;g__Clostridium;s__perfringens	0.000171515	0.000159836	0.000101706	7.37962e-05	0.000159679	6.95111e-05	6.0971e-05	8.32362e-05	0.000111767	6.47543e-05	0.000128189	0.00011163	9.39938e-05
k__Bacteria;p__Firmicutes;c__Clostridia;o__Clostridiales;f__Dehalobacteriaceae;g__Dehalobacterium;s__	0.000617453	0.000415574	0	0	0	0	0	0	0	0	0	0	0
k__Bacteria;p__Firmicutes;c__Clostridia;o__Clostridiales;f__Lachnospiraceae;__;__	0.0190381	0.00719263	0	0	0	0	0	0	0	0	0	0	0
k__Bacteria;p__Firmicutes;c__Clostridia;o__Clostridiales;f__Lachnospiraceae;g__;s__	0.05118	0.0472796	0	0	0	0	0	0	0	0	0	0	0
k__Bacteria;p__Firmicutes;c__Clostridia;o__Clostridiales;f__Lachnospiraceae;g__Clostridium;s__citroniae	0	0	0.0672023	0	0	0	0	0	0	0	0	0	0
k__Bacteria;p__Firmicutes;c__Clostridia;o__Clostridiales;f__Lachnospiraceae;g__Coprococcus;s__	0.00240121	0.00978198	0.00579725	0	0	0	0	0	0	0	0	0	0
k__Bacteria;p__Firmicutes;c__Clostridia;o__Clostridiales;f__Lachnospiraceae;g__Dorea;s__	0.000686059	0.00233361	0	0	0	0	0	0	0	0	0	0	0
k__Bacteria;p__Firmicutes;c__Clostridia;o__Clostridiales;f__Lachnospiraceae;g__Roseburia;s__	0.0057629	0.000191804	0	0	0	0	0	0	0	0	0	0	0
k__Bacteria;p__Firmicutes;c__Clostridia;o__Clostridiales;f__Lachnospiraceae;g__[Ruminococcus];s__gnavus	0.00545417	0.0112205	0	0	0	0	0	0	0	0	0	0	0
k__Bacteria;p__Firmicutes;c__Clostridia;o__Clostridiales;f__Lachnospiraceae;g__[Ruminococcus];s__torques	0	0	0	0	0	0	0	0	0	0	0	0	0.0132719
k__Bacteria;p__Firmicutes;c__Clostridia;o__Clostridiales;f__Peptostreptococcaceae;__;__	0.000171515	6.39345e-05	0.00620407	4.91975e-05	2.66131e-05	2.78044e-05	9.14564e-05	0	6.20925e-05	0.191575	0.246379	0.22233	0.373889
k__Bacteria;p__Firmicutes;c__Clostridia;o__Clostridiales;f__Peptostreptococcaceae;g__;s__	0	9.59018e-05	0	0	3.99196e-05	2.78044e-05	3.04855e-05	0	0	4.85657e-05	0	7.442e-05	5.63963e-05
k__Bacteria;p__Firmicutes;c__Clostridia;o__Clostridiales;f__Peptostreptococcaceae;g__[Clostridium];s__difficile	0	0	0	0	0	0	0	0	0	8.09428e-05	6.40943e-05	0.00033489	0.000225585
k__Bacteria;p__Firmicutes;c__Clostridia;o__Clostridiales;f__Ruminococcaceae;__;__	0.000480241	0.000607378	0	0	0	0	0	0	0	0	0	0	0
k__Bacteria;p__Firmicutes;c__Clostridia;o__Clostridiales;f__Ruminococcaceae;g__;s__	0.00188666	0.00482706	0	0	0	0	0	0	0	0	0	0	0
k__Bacteria;p__Firmicutes;c__Clostridia;o__Clostridiales;f__Ruminococcaceae;g__Butyricicoccus;s__pullicaecorum	0.00102909	0.000223771	0	0	0	0	0	0	0	0	0	0	0
k__Bacteria;p__Firmicutes;c__Clostridia;o__Clostridiales;f__Ruminococcaceae;g__Oscillospira;s__	0.0275453	0.00569017	0	0	0	0	0	0	0	0	0	0	0
k__Bacteria;p__Firmicutes;c__Clostridia;o__Clostridiales;f__Ruminococcaceae;g__Ruminococcus;s__	0.0313872	0.00620165	0	0	0	0	0	0	0	0	0	0	0
k__Bacteria;p__Firmicutes;c__Clostridia;o__Clostridiales;f__[Mogibacteriaceae];g__;s__	0.000994786	0.00294099	0	0	0	0	0	0	0	0	0	0	0
k__Bacteria;p__Firmicutes;c__Erysipelotrichi;o__Erysipelotrichales;f__Erysipelotrichaceae;g__Allobaculum;s__	0.00058315	0.0135541	5.08531e-05	0	0	0	0	0	3.72555e-05	0	0	0	0
k__Bacteria;p__Firmicutes;c__Erysipelotrichi;o__Erysipelotrichales;f__Erysipelotrichaceae;g__Clostridium;s__cocleatum	0.000137212	6.39345e-05	0	0	0	2.78044e-05	0	0	0	0	0	9.3025e-05	3.75975e-05
k__Bacteria;p__Firmicutes;c__Erysipelotrichi;o__Erysipelotrichales;f__Erysipelotrichaceae;g__Coprobacillus;s__	0.000205818	0.000639345	0	0	0	0	0	0	0	0	0	0	0
k__Bacteria;p__Proteobacteria;c__Alphaproteobacteria;o__RF32;f__;g__;s__	0	0	0.00328002	0	0	0	0	0	0	0	0	0	0
k__Bacteria;p__Proteobacteria;c__Betaproteobacteria;o__Burkholderiales;f__Alcaligenaceae;g__Sutterella;s__	0.0580406	0.0368263	0.084111	0.0333436	0.0321752	0.0358538	0.0577852	0.0387465	4.9674e-05	0	0	0	3.75975e-05
k__Bacteria;p__Proteobacteria;c__Deltaproteobacteria;o__Desulfovibrionales;f__Desulfovibrionaceae;g__;s__	0	0	0.0021104	0	0	0	0	0	0	0	0	0	0
k__Bacteria;p__Proteobacteria;c__Deltaproteobacteria;o__Desulfovibrionales;f__Desulfovibrionaceae;g__Bilophila;s__	0.00058315	0.000639345	0.000635663	0	2.66131e-05	0	0	0	2.4837e-05	0	4.27296e-05	0	3.75975e-05
k__Bacteria;p__Proteobacteria;c__Deltaproteobacteria;o__Desulfovibrionales;f__Desulfovibrionaceae;g__Desulfovibrio;s__C21_c20	0.013927	0.0212263	0	0	0	0	0	0	0	0	0	0	0
k__Bacteria;p__Proteobacteria;c__Gammaproteobacteria;o__Enterobacteriales;f__Enterobacteriaceae;__;__	0.000617453	0.00070328	0.0833736	0.338515	0.372264	0.364141	0.475589	0.331696	0.968296	0.561371	0.680468	0.539917	0.497472
k__Bacteria;p__Proteobacteria;c__Gammaproteobacteria;o__Enterobacteriales;f__Enterobacteriaceae;g__;s__	0	0	0	0	0	0	0	0	0	8.09428e-05	0.000149553	3.721e-05	7.5195e-05
k__Bacteria;p__Proteobacteria;c__Gammaproteobacteria;o__Enterobacteriales;f__Enterobacteriaceae;g__Proteus;s__	6.86059e-05	0	0	2.45987e-05	2.66131e-05	0	3.04855e-05	0	2.4837e-05	0.000145697	0	0	0
k__Bacteria;p__Tenericutes;c__Mollicutes;o__Anaeroplasmatales;f__Anaeroplasmataceae;g__Anaeroplasma;s__	6.86059e-05	0.00147049	0	0.0407601	0.0480898	0.144347	0.0162792	0.0685034	0	0	0	0	0
k__Bacteria;p__Tenericutes;c__Mollicutes;o__RF39;f__;g__;s__	0.00456229	0.000159836	0	0	0	0	0	0	0	0	0	0	0
k__Bacteria;p__Verrucomicrobia;c__Verrucomicrobiae;o__Verrucomicrobiales;f__Verrucomicrobiaceae;g__Akkermansia;s__muciniphila	0.0548504	0.0559107	0.119912	0.0747924	0.0944765	0.185886	0.197226	0.0707092	6.20925e-05	8.09428e-05	8.54591e-05	3.721e-05	7.5195e-05

## Sheet: Table S5
Table S5: Compositions of mouse diets
Teklad 20% Protein Diet; Envigo cat.#TD.91352			Teklad 6% Protein Diet; Envigo cat.#TD.90016
Chemical composition	Ingredient quantity in diet		Chemical composition	Ingredient quantity in diet
Protein	0.203		Protein	0.061
Casein	230.0 g/kg		Casein	69.0 g/kg
DL-Methionine	3.0 g/kg		DL-Methionine	0.9 g/kg
Carbohydrates	0.616		Carbohydrates	0.756
Sucrose	431.7 g/kg		Sucrose	571.8 g/kg
Corn Starch	200.0 g/kg		Corn Starch	200.0 g/kg
Fat	0.055		Fat	0.055
Corn Oil	52.3 g/kg		Corn Oil	53.9.3 g/kg
Fiber	0.038		Fiber	0.058
Cellulose	37.86 g/kg		Cellulose	57.82 g/kg
Amino Acids			Amino Acids
Lysine	16.1 g/kg		Lysine	4.8 g/kg
Methionine	8.3 g/kg		Methionine	2.5 g/kg
Cystine	0.6 g/kg		Cystine	0.2 g/kg
Arginine	7.6 g/kg		Arginine	2.3 g/kg
Phenylalanine	10.1 g/kg		Phenylalanine	3.0 g/kg
Tyrosine	10.6 g/kg		Tyrosine	3.2 g/kg
Histidine	5.8 g/kg		Histidine	1.7 g/kg
Isoleucine	11.5 g/kg		Isoleucine	3.5 g/kg
Leucine	18.4 g/kg		Leucine	5.5 g/kg
Threonine	8.7 g/kg		Threonine	2.6 g/kg
Tryptophan	2.3 g/kg		Tryptophan	0.7 g/kg
Valine	13.8 g/kg		Valine	4.1 g/kg
Aspartic Acid	13.8 g/kg		Aspartic Acid	4.1 g/kg
Glutamic Acid	41.9 g/kg		Glutamic Acid	12.6 g/kg
Alanine	6.0 g/kg		Alanine	1.8 g/kg
Glycine	3.7 g/kg		Glycine	1.1 g/kg
Proline	20.7 g/kg		Proline	6.2 g/kg
Serine	11.5 g/kg		Serine	3.5 g/kg
Vitamins			Vitamins
Vitamin A	19824 IU/kg		Vitamin A	19824 IU/kg
Vitamin D	2203 IU/kg		Vitamin D	2203 IU/kg
Vitamin E	121 IU/kg		Vitamin E	121 IU/kg
Vitamin K	49.6 mg/kg		Vitamin K	49.6 mg/kg
Biotin	0.44 mg/kg		Biotin	0.44 mg/kg
Choline	1406 mg/kg		Choline	1406 mg/kg
Folic Acid	2.0 mg/kg		Folic Acid	2.0 mg/kg
Niacin	99.1 mg/kg		Niacin	99.1 mg/kg
Pantothenate	61 mg/kg		Pantothenate	61 mg/kg
Riboflavin	22.0 mg/kg		Riboflavin	22.0 mg/kg
Thiamin	18 mg/kg		Thiamin	18 mg/kg
Vitamin B6	18.1 mg/kg		Vitamin B6	18.1 mg/kg
Vitamin B12	0.03 mg/kg		Vitamin B12	0.03 mg/kg
Vitamin C	991.2 mg/kg		Vitamin C	991.2 mg/kg
Minerals			Minerals
Calcium	7.0 g/kg		Calcium	7.0 g/kg
Phosphorous	5.4 g/kg		Phosphorous	5.4 g/kg
Potassium	3.6 g/kg		Potassium	3.6 g/kg
Sodium	1.0 g/kg		Sodium	1.0 g/kg
Chlorine	1.6 g/kg		Chlorine	1.6 g/kg
Magnesium	0.5 g/kg		Magnesium	0.5 g/kg
Copper	6.0 mg/kg		Copper	6.0 mg/kg
Iron	36.8 mg/kg		Iron	36.3 mg/kg
Zinc	41.4 mg/kg		Zinc	36.6 mg/kg
Manganese	58.5 mg/kg		Manganese	58.5 mg/kg
Iodine	0.21 mg/kg		Iodine	0.21 mg/kg
Selenium	0.11 mg/kg		Selenium	0.11 mg/kg
Molybdenum	0.00 mg/kg		Molybdenum	0.00 mg/kg
Chromium	2.00 mg/kg		Chromium	2.00 mg/kg
Fatty Acids			Fatty Acids
Total Fat	54.6 g/kg		Total Fat	54.6 g/kg
Saturated Fat	7.3 g/kg		Saturated Fat	7.5 g/kg
Monounsaturated Fat	14.6 g/kg		Monounsaturated Fat	15.1 g/kg
Polyunsaturated Fat	30.3 g/kg		Polyunsaturated Fat	31.3 g/kg
4:0 Butryic	0.0 g/kg		4:0 Butryic	0.0 g/kg
6:0 Caproic	0.0 g/kg		6:0 Caproic	0.0 g/kg
8:0 Caprylic	0.0 g/kg		8:0 Caprylic	0.0 g/kg
10:0 Capric	0.0 g/kg		10:0 Capric	0.0 g/kg
12:0 Lauric	0.0 g/kg		12:0 Lauric	0.0 g/kg
14:0 Myristic	0.0 g/kg		14:0 Myristic	0.0 g/kg
16:0 Palmitic	6.3 g/kg		16:0 Palmitic	6.5 g/kg
16:1 Palmitoleic	0.0 g/kg		16:1 Palmitoleic	0.0 g/kg
18:0 Stearic	1.0 g/kg		18:0 Stearic	1.1 g/kg
18:1 Oleic	14.6 g/kg		18:1 Oleic	15.1 g/kg
18:2 Linoleic	29.8 g/kg		18:2 Linoleic	30.7 g/kg
18:3 Linolenic	0.5 g/kg		18:3 Linolenic	0.5 g/kg
Other			Other
Cholesterol	46.0 mg/kg		Cholesterol	13.8 mg/kg
