# Supplementary material for: The maternal microbiome promotes placental development in mice
Source: Sci Adv. 2023 Oct 6;9(40):eadk1887. doi: 10.1126/sciadv.adk1887 (PMC10558122; doi:10.1126/sciadv.adk1887)
Supplement: Supplementary file 3 — Data S1 to S18 [file sciadv.adk1887_data_s1_to_s18.zip]

Archive with 18 entries (18 files):
- Data S1.xlsx
- Data S2.xlsx
- Data S3.xlsx
- Data S4.xlsx
- Data S5.xlsx
- Data S6.xlsx
- Data S7.xlsx
- Data S8.xlsx
- Data S9.xlsx
- Data S10.xlsx
- Data S11.xlsx
- Data S12.xlsx
- Data S13.xlsx
- Data S14.xlsx
- Data S15.xlsx
- Data S16.xlsx
- Data S17.xlsx
- Data S18.xlsx
