# Supplementary material for: The maternal microbiome promotes placental development in mice
Source: Sci Adv. 2023 Oct 6;9(40):eadk1887. doi: 10.1126/sciadv.adk1887 (PMC10558122; doi:10.1126/sciadv.adk1887)
Supplement: Supplementary file 3 — Data S1 to S18 [file sciadv.adk1887_data_s1_to_s18.zip › Data S1.xlsx]

## Sheet: Figure 1A
1A
	SPF	GF	ABX	GF CONV
	105.488	84.675	83.3	107.662
	100.063	80.0556	84.6625	104.575
	99.325	76.4444	88.125	86.625
	94.5286	73.7	88.857	91.5
	104.944	76.5	91.98	101.8
	99.8	91.63	82.9333	87
	91.2	75.7273	96.4	93.3333
	101.27	86.1429	74.25	107.95
	93.125	90.9889	88.7714	107.2
	92.875	88.0375	81.175	92.9

## Sheet: Figure 1B
1B
	SPF	GF	ABX	GF CONV
	109	89.8	86.6	103.9
	103.1	92.8	77.5	102.2
	96.9	78.3	77.2	145.7
	103	77.8	101.1	120
	106.1		83.7	111.6
	101.9	95.4	73.4	91.7
	123.9	72.5		68.1
	100	74	82.7	118.1
		70.6	80.8
	99	83.4	88.2	108.4
	107.8	92	91.4	118.6
	97.8	77.4	83.1	103
	93.1	82.4	80.6	95.5
	108.2	72.8	73.6	118.1
	93.8		96.9	104.4
	102.4	81		85
	98.4	87	98.9	103.6
		79	97.5
	102.9	90	78.8	82
	96.2	58	75.6	101
	98.8	72	96.1	84
	92.9	60	90.4	83
	113.2	88	84.8	90
	99.4	73	82.9	75
	95			74
	96.2	70	87	104
		80	95.1
	96.8	70	87.2	98
	103.7	78	78.9	97
	81.3	65	85.5	94
	103.6	76	92.9	103
	96.8	74	95.4	91
	92.7	70		92
	86.8	74	92.4	78
		80	99.6	79
	123.6		72.5
	117.3	85	103	98
	106.7	82	92.4	107
	99.3	82		104
	88.2	68	82.6	95
	97	72	80.4	105
	112.3	75	93.4
	106.1	78	75.6	81
	94	70	77.9	101
			87.7	105
	97.7	94.7		87
	101.7	91.1	87.9	65
	92	86.9	86.5	76
	94.9	94.3	93.9	79
	114.2	87.6	107.1	102
	98.3	95.2	99.4
			103.6	95
	86.8	75.3		81
	67.1	57.4	69.4	110
	94	79.3	78.1	95
	101	75.2	76.7	107
	89.1	81.5	72.8	86
	89.5	60.9		72
	109.4	87.9	103.8	101
	92.7	82.5	90.3	93
		75.8	89.5
	105.5	73.8	88.8	110.9
	97.8	83.4	89.4	103.3
	91.8		95.3	111.1
	116.4	56.2	64.3	100
	83.2	90.4		119.2
	99.3	86.7	80.1	104.1
	114.6	102.7	73.4	104.1
	111.7	78.3	71.3	110.9
	99	85.7	87.3
	93.4	103	90.2	136.9
			76	111.2
	107	77.6	87.6	92
	96	89.1	83.5	106.5
	92	100.5		98.2
	94	93.8		98.4
	90	105.5
	97	92.8		97.5
	77	97		95.4
	92	72.7		73.6
		89.9		108.9
	103			89.7
	83	90.7		94.6
	103	83.8		86
	92	83.5		99.3
	81	87.4		91.1
	79	92.1
	105	85.1
	97	93.5
		88.2

## Sheet: Figure 1D
1D
	SPF				GF				ABX				GF CONV
	Sample ID	Whole placenta volume (mm3)	Whole placenta litter avg volume (mm3)		Sample ID	Whole placenta volume (mm3)	Whole placenta litter avg volume (mm3)		Sample ID	Whole placenta volume (mm3)	Whole placenta litter avg volume (mm3)		Sample ID	Whole placenta volume (mm3)	Whole placenta litter avg volume (mm3)
	SPF51 µCT1	35.3969	36.897		GF52 µCT1	24.595	27.8067		ABX51 µCT1	35.4774	31.0202		8/27/19GFCONV µCT1	38.9695	36.5317
	SPF51 µCT2	38.3971			GF52 µCT2	31.0184			ABX51 µCT2	26.5629			8/27/19GFCONV µCT2	34.0939
	SPF52 µCT1	39.25	39.6402		GF59 µCT1	21.8172	24.85		ABX55 µCT1	28.974	28.1289		8/30/19GFCONV µCT1	31.7675	35.023
	SPF52 µCT2	40.0304			GF59 µCT2	27.8828			ABX55 µCT2	27.2837			8/30/19GFCONV µCT2	38.2786
	SPF54 µCT1	39.2903	36.6018		12/19/19GF µCT1	34.755	29.6597		ABX53 µCT1	29.4989	28.1435		GFCONV21 µCT1	42.8367	45.2736
	SPF54 µCT2	33.9134			12/19/19GF µCT2	24.5643			ABX53 µCT2	26.7882			GFCONV21 µCT2	47.7104
	SPF50 µCT1	41.5635	40.8269		GF53 µCT1	29.1127	26.3646		ABX54 µCT1	28.7494	27.0726		GFCONV22 µCT1	40.3798	38.7243
	SPF50 µCT2	40.0902			GF53 µCT2	23.6165			ABX54 µCT2	25.3958			GFCONV22 µCT2	37.0688
	SPF56uCT1	52.1134	44.3515		GF52uCT1	20.6313	21.5362		ABX55uCT1	25.9327	25.2244		8/30/19GFCONVuCT1	27.6811	27.5327
	SPF56uCT2	36.5895			GF52uCT2	22.4411			ABX55uCT2	24.516			8/30/19GFCONVuCT2	27.3844
	SPF55uCT1	40.6031	42.759		GF58uCT1	26.7618	27.0552		ABX56uCT1	22.5432	24.1047
	SPF55uCT2	44.915			GF58uCT2	27.3486			ABX56uCT1	25.6662

## Sheet: Figure 1E
1E
	SPF				GF				ABX				GF CONV
	Sample ID	Fetal labyrinth volume (mm3)	Fetal labyrinth litter avg volume (mm3)		Sample ID	Fetal labyrinth volume (mm3)	Fetal labyrinth litter avg volume (mm3)		Sample ID	Fetal labyrinth volume (mm3)	Fetal labyrinth litter avg volume (mm3)		Sample ID	Fetal labyrinth volume (mm3)	Fetal labyrinth litter avg volume (mm3)
	SPF51 µCT1	18.4635	20.1738		GF52 µCT1	12.9218	14.3556		ABX51 µCT1	16.0321	14.0073		8/27/19GFCONV µCT1	19.0589	18.5759
	SPF51 µCT2	21.8841			GF52 µCT2	15.7893			ABX51 µCT2	11.9824			8/27/19GFCONV µCT2	18.0929
	SPF52 µCT1	19.1047	20.3704		GF59 µCT1	12.1731	13.1936		ABX55 µCT1	13.009	13.3184		8/30/19GFCONV µCT1	18.4001	19.3
	SPF52 µCT2	21.6361			GF59 µCT2	14.214			ABX55 µCT2	13.6277			8/30/19GFCONV µCT2	20.2
	SPF54 µCT1	19.8477	18.6815		12/19/19GF µCT1	18.552	15.65		ABX53 µCT1	12.7701	11.8987		GFCONV21 µCT1	24.4477	25.7119
	SPF54 µCT2	17.5152			12/19/19GF µCT2	12.748			ABX53 µCT2	11.0274			GFCONV21 µCT2	26.9761
	SPF50 µCT1	21.7952	20.6151		GF53 µCT1	16.7809	15.607		ABX54 µCT1	13.0879	12.9453		GFCONV22 µCT1	22.9162	21.6806
	SPF50 µCT2	19.435			GF53 µCT2	14.433			ABX54 µCT2	12.8028			GFCONV22 µCT2	20.4449
	SPF56uCT1	26.7232	24.5094		GF52uCT1	15.141	14.479		ABX55uCT1	16.1866	15.6934		8/30/19GFCONVuCT1	16.769	18.2332
	SPF56uCT2	22.2956			GF52uCT2	13.8171			ABX55uCT2	15.2002			8/30/19GFCONVuCT2	19.6975
	SPF55uCT1	23.719	23.0386		GF58uCT1	16.1384	16.318		ABX56uCT1	13.9282	14.7384
	SPF55uCT2	22.3582			GF58uCT2	16.4975			ABX56uCT1	15.5486
