# Supplementary material for: The maternal microbiome promotes placental development in mice
Source: Sci Adv. 2023 Oct 6;9(40):eadk1887. doi: 10.1126/sciadv.adk1887 (PMC10558122; doi:10.1126/sciadv.adk1887)
Supplement: Supplementary file 3 — Data S1 to S18 [file sciadv.adk1887_data_s1_to_s18.zip › Data S2.xlsx]

## Sheet: fig. S1A
S1A
	SPF	ABX	Non Abs	Abs
	105.488	91.2833	86.5	96.2286
	100.063	93.6857	82.3714	99.2
	99.325	86.48	94.5625	97.3111
	94.5286	87.54	82.9375	96.5111
	104.944	90.04	81.46	88.69
	99.8	85.55	85.79	91.92
	91.2	94.44	83.26	90.1
	101.27	86.5333	88.91	87.5
	93.125			91.7
	92.875			98

## Sheet: fig. S1B
S1B
	SPF	ABX	Non Abs	Abs
	233.05	195.05	154.483	224.886
	234.025	179.557	153.057	202.214
	237.312	152.34	185.588	200.711
	195.357	151.25	167.125	205.722
	234.022	154.88	166.16	227.53
	255.017	162.467	181.3	179.94
	212.775	176.62	167.3	178.59
	248.76	178.583	162.2	174.17
	242.375			188.4
	210.25			142.225

## Sheet: fig. S1C
S1C
	SPF	ABX	Non Abs	Abs
	2.22658	2.13675	1.73894	2.35286
	2.34581	1.91659	1.87109	2.04067
	2.39747	1.76722	1.96941	2.10229
	2.08425	1.69358	2.01634	2.13665
	2.24752	1.92251	2.03977	2.5812
	2.58131	1.7219	2.1133	1.95757
	2.34035	1.9064	2.00937	1.98213
	2.48398	1.87902	1.82432	1.99051
	2.60981			2.05453
	2.26773			1.45128

## Sheet: fig. S1D
S1D
	SPF			ABX			Non Abs			Abs
	placental weight (mg)	fetal weight (mg)		placental weight (mg)	fetal weight (mg)		placental weight (mg)	fetal weight (mg)		placental weight (mg)	fetal weight (mg)
	223.8	109		202.7	89.1		147.9	84.9		224.4	97.3
	216.1	103.1		194.7	89.8		172	101.7		236	97
	248.9	96.9		201.8	88.7		137.1	69.6		196.1	81
	239.8	103		179.7	98.6		165.7	100.3		248.1	117.2
	224.1	106.1		185.7	88.9		154.4	85.7		229.6	93.8
	243.9	101.9		205.7	92.6		149.8	95		214.7	101.9
	216.2	123.9								225.3	85.4
	251.6	100		197.5	100.8		165.4	85.6
				164.8	98		175.8	75.5		225.8	110
	226.2	99		127.6	79.4		166.8	95		208.8	99.3
	240.6	107.8		191.8	91.1		165.2	77.2		217.6	96.2
	224.3	97.8		170.8	92.5		141.8	91.3		196.7	99.4
	243.9	93.1		188.8	95.5		135.6	83.6		213.9	113.6
	227.5	108.2		215.6	98.5		120.8	68.4		150.7	75.9
	237.2	93.8								202	100
	243.6	102.4		156	87.8		156.8	86.6
	228.9	98.4		142.8	89.8		190.1	106.1		211	114.7
				142.8	77.9		186.9	93.9		205.8	103.7
	243.2	102.9		150.7	79.3		186.9	90.4		218.1	105.8
	241.3	96.2		169.4	97.6		191.1	96		183.5	73.9
	241.5	98.8					194.4	97.1		181.5	77.5
	237.1	92.9		167.9	85.5		191.1	103		241.1	135.5
	230.8	113.2		173.2	103.4		187.4	83.4		207.3	102
	244.8	99.4		105.1	65.7					168.6	78.7
	229.7	95		177.6	106.6		131.2	80.3		189.5	84
	230.1	96.2		119.6	76.5		189	88.6
							176.3	81		214.7	101.6
	190.2	96.8		189.6	107.9		160.9	94.2		210.2	103.5
	193.4	103.7		192.6	103.8		121.3	63.2		215.6	101
	182.4	81.3		192.5	76.3		193.4	85.3		189.5	92.5
	191.3	103.6		171.3	110.2		182.4	79.3		197.4	91.6
	185	96.8					182.5	91.6		167.2	75.5
	190.9	92.7		157.1	89.7					235.6	95.8
	234.3	86.8		129.3	85.3		188.5	100.7		214.2	100.7
				147.4	84.1		192.6	114.3		207.1	106.4
	233.9	123.6		180.9	107		208.8	100.2
	249	117.3		159.7	84.1		215.6	91.9		215.6	94.4
	240.2	106.7					196.4	105.6		172.9	72
	220.3	99.3		170.9	96.7					212.4	78.8
	225.7	88.2		133.4	68.8					237.8	81.5
	232.5	97		152.3	93.4		204	102		262.6	106.1
	242	112.3		156.4	78.3		183.7	73.4		234.7	93.6
	238.4	106.1		193.5	91.1		199.4	101.2		244.3	108.2
	224.2	94		168.3	85		213.7	109		243.2	90.8
							172.2	87.8		234.3	83.6
	298.6	97.7		201.6	110.1		174.1	83.5		217.5	77.9
	238.4	101.7		172.7	82.4
	260.1	92		158.7	97.1
	265.2	94.9		182	94.3
	207	114.2		168.1	88.3
	260.8	98.3
				145.9	83.8
	190.4	86.8		144.5	66.9
	170.1	67.1		191.5	96.5
	217.1	94		160.2	89.9
	237.9	101		200.6	80
	237.9	89.1		228.8	102.1
	202.2	89.5
	253.7	109.4
	192.9	92.7
	252.8	105.5
	230.5	97.8
	248.8	91.8
	254.4	116.4
	245	83.2
	280.4	99.3
	219.6	114.6
	254.3	111.7
	236.1	99
	265.7	93.4
	240	107
	283	96
	254	92
	217	94
	261	90
	250	97
	200	77
	234	92
	246	103
	198	83
	219	103
	204	92
	184	81
	185	79
	238	105
	208	97

## Sheet: fig. S1E
S1E
	SPF					Non Abs							Abs
		Observed OTUs					Observed OTUs							Observed OTUs
	sequencing depth	Sample 1	Sample 2	Sample 3		sequencing depth	Sample 1	Sample 2	Sample 3	Sample 4	Sample 5		sequencing depth	Sample 1	Sample 2	Sample 3	Sample 4	Sample 5
	1	1	1	1		1	1	1	1	1	1		1	1	1	1	1	1
	2778	143.3	43.1	175.7		2778	17.3	14.8	16.5	14.5	17.1		2778	12.4	10.5	12.2	8	12.2
	5556	163.9	46.7	195.6		5556	19.3	17.1	19.1	17	19.8		5556	15.3	13.4	16.3	9.5	14.9
	8334	176.4	49.2	202.7		8334	20.9	17.8	20.2	18.6	20.9		8334	18	15.3	20	10.9	17.8
	11111	183.5	50.9	204.9		11111	22	18.9	21	19.8	21.7		11111	20.7	16.2	21.5	12.1	19
	13889	188.9	52.5	207.1		13889	23.2	18.6	22.9	20	23.5		13889	22.3	17.9	22.7	13.6	20.8
	16667	191.5	53.6	208.8		16667	24.7	19.7	22.7	22.1	25.7		16667	22.9	19.4	23.8	14.2	20.2
	19444	193.9	53.3	209.6		19444	26.1	19.9	23.7	22.4	26.2		19444	23.9	20.8	25.6	16.3	21.8
	22222	195.6	54.8	210.2		22222	26.4	21	24.1	22.4	26.2		22222	24.7	20.8	25.7	16.2	21.6
	25000	197.1	54.7	210.7		25000	27.2	20.8	25	23	26.6		25000	26.1	22.1	27	16.8	23.2
