# Supplementary material for: The maternal microbiome promotes placental development in mice
Source: Sci Adv. 2023 Oct 6;9(40):eadk1887. doi: 10.1126/sciadv.adk1887 (PMC10558122; doi:10.1126/sciadv.adk1887)
Supplement: Supplementary file 3 — Data S1 to S18 [file sciadv.adk1887_data_s1_to_s18.zip › Data S3.xlsx]

## Sheet: fig. S2B
S2B
	SPF	GF	ABX	GF CONV
	277.285	306.91	233.038	194.389
	214.195	232.15	221.661	198.094
	186.405	278.993	326.089	210.749
	238.235	422.68	366.881	284.109
	200.078	348.215	283.742	276.993
	174.148	336.799	305.687	248.072

## Sheet: fig. S2C
S2C
	SPF	GF	ABX	GF CONV
	233.05	140.275	154.1	202.85
	234.025	242.69	168.329	212.488
	237.312	222.111	175.525	248.875
	195.357	222.9	181.471	224.25
	234.022	235.833	180.68	226.2
	255.017	220.9	172.433	247.75
	212.775	240.918	143.85	231.429
	248.76	222.071	104.9	239.463
	242.375	229.867	158.186	217.1
	210.25	237.275	158.012	218.578

## Sheet: fig. S2D
S2D
	SPF	GF	ABX	GF CONV
	223.8	177.5	139.2	215.5
	216.1	123	147.5	214.5
	248.9	131.5	133.3	216.5
	239.8	129.1	153	200.5
	224.1		181.7	218.4
	243.9	251.3	170	163.9
	216.2	250.3		157.9
	251.6	194.5	170.1	235.6
		205.5	155.1
	226.2	276.2	192.1	208.1
	240.6	270.2	172.1	198.7
	224.3	231.2	134.9	213.9
	243.9	266	177.4	200.2
	227.5	239	176.6	227.8
	237.2			227.1
	243.6	212	172.7	191.7
	228.9	276	160.1	232.4
		219	189.1
	243.2	278	190.2	248
	241.3	188	170.4	268
	241.5	223	199.8	252
	237.1	166	171.9	238
	230.8	228	150	243
	244.8	209		259
	229.7		202.5	244
	230.1	255	181.2	239
		233	194.3
	190.2	197	207.2	249
	193.4	232	172.7	258
	182.4	183	158.3	225
	191.3	206	154.1	227
	185	210		237
	190.9	247	173	209
	234.3	220	181.4	208
		246	222	181
	233.9		161.7
	249	243	165.3	273
	240.2	192		211
	220.3	255	181.4	240
	225.7	245	172	161
	232.5	238	169.5	246
	242	242	180.2
	238.4		170.7	266
	224.2	211.9	160.8	276
		211.6		253
	298.6	194.1	160.8	238
	238.4	241.5	139.7	200
	260.1	235.2	152.9	233
	265.2	231.1	125.3	259
	207		140.3	257
	260.8	221	144.1
		193.8		239
	190.4	233.8	102.5	251
	170.1	255.3	111.4	229
	217.1	243.2	113.1	235
	237.9	238.6	92.6	191
	237.9	286.2		233
	202.2	248.9	154	242
	253.7	234.1	152.3
	192.9	234.9	149.6	243.2
		260.3	166.2	239.7
	252.8		180	249.6
	230.5	144.8	161.7	238.9
	248.8	199.5	143.5	250
	254.4	217.5		208
	245	311	165.9	248.8
	280.4	221.9	132.3	237.5
	219.6	221.9	156.6
	254.3	237.9	163.7	249.5
	236.1		175.2	229.8
	265.7	178.3	125.4	228.6
		227	169.6	234.3
	240	219.9	175.4	206.1
	283	231.5		154.3
	254	244.4
	217	237.9		250
	261	256.7		218.7
	250	214.2		175.4
	200	258.9		210.3
	234			221.3
		202.7		207.8
	246	249		213.7
	198	237.8		229.6
	219	235.2		240.4
	204	239.7
	184	238.2
	185	258.2
	238	237.4
	208

## Sheet: fig. S2E
S2E
	SPF	GF	ABX	GF CONV
	223.8	177.5	139.2	215.5
	216.1	123	147.5	214.5
	248.9	131.5	133.3	216.5
	239.8	129.1	153	200.5
	224.1		181.7	218.4
	243.9	251.3	170	163.9
	216.2	250.3		157.9
	251.6	194.5	170.1	235.6
		205.5	155.1
	226.2	276.2	192.1	208.1
	240.6	270.2	172.1	198.7
	224.3	231.2	134.9	213.9
	243.9	266	177.4	200.2
	227.5	239	176.6	227.8
	237.2			227.1
	243.6	212	172.7	191.7
	228.9	276	160.1	232.4
		219	189.1
	243.2	278	190.2	248
	241.3	188	170.4	268
	241.5	223	199.8	252
	237.1	166	171.9	238
	230.8	228	150	243
	244.8	209		259
	229.7		202.5	244
	230.1	255	181.2	239
		233	194.3
	190.2	197	207.2	249
	193.4	232	172.7	258
	182.4	183	158.3	225
	191.3	206	154.1	227
	185	210		237
	190.9	247	173	209
	234.3	220	181.4	208
		246	222	181
	233.9		161.7
	249	243	165.3	273
	240.2	192		211
	220.3	255	181.4	240
	225.7	245	172	161
	232.5	238	169.5	246
	242	242	180.2
	238.4		170.7	266
	224.2	211.9	160.8	276
		211.6		253
	298.6	194.1	160.8	238
	238.4	241.5	139.7	200
	260.1	235.2	152.9	233
	265.2	231.1	125.3	259
	207		140.3	257
	260.8	221	144.1
		193.8		239
	190.4	233.8	102.5	251
	170.1	255.3	111.4	229
	217.1	243.2	113.1	235
	237.9	238.6	92.6	191
	237.9	286.2		233
	202.2	248.9	154	242
	253.7	234.1	152.3
	192.9	234.9	149.6	243.2
		260.3	166.2	239.7
	252.8		180	249.6
	230.5	144.8	161.7	238.9
	248.8	199.5	143.5	250
	254.4	217.5		208
	245	311	165.9	248.8
	280.4	221.9	132.3	237.5
	219.6	221.9	156.6
	254.3	237.9	163.7	249.5
	236.1		175.2	229.8
	265.7	178.3	125.4	228.6
		227	169.6	234.3
	240	219.9	175.4	206.1
	283	231.5		154.3
	254	244.4
	217	237.9		250
	261	256.7		218.7
	250	214.2		175.4
	200	258.9		210.3
	234			221.3
		202.7		207.8
	246	249		213.7
	198	237.8		229.6
	219	235.2		240.4
	204	239.7
	184	238.2
	185	258.2
	238	237.4
	208

## Sheet: fig. S2F
S2F
	SPF	GF	ABX	GF CONV
	109	89.8	86.6	103.9
	103.1	92.8	77.5	102.2
	96.9	78.3	77.2	145.7
	103	77.8	101.1	120
	106.1		83.7	111.6
	101.9	95.4	73.4	91.7
	123.9	72.5		68.1
	100	74	82.7	118.1
		70.6	80.8
	99	83.4	88.2	108.4
	107.8	92	91.4	118.6
	97.8	77.4	83.1	103
	93.1	82.4	80.6	95.5
	108.2	72.8	73.6	118.1
	93.8		96.9	104.4
	102.4	81		85
	98.4	87	98.9	103.6
		79	97.5
	102.9	90	78.8	82
	96.2	58	75.6	101
	98.8	72	96.1	84
	92.9	60	90.4	83
	113.2	88	84.8	90
	99.4	73	82.9	75
	95			74
	96.2	70	87	104
		80	95.1
	96.8	70	87.2	98
	103.7	78	78.9	97
	81.3	65	85.5	94
	103.6	76	92.9	103
	96.8	74	95.4	91
	92.7	70		92
	86.8	74	92.4	78
		80	99.6	79
	123.6		72.5
	117.3	85	103	98
	106.7	82	92.4	107
	99.3	82		104
	88.2	68	82.6	95
	97	72	80.4	105
	112.3	75	93.4
	106.1	78	75.6	81
	94	70	77.9	101
			87.7	105
	97.7	94.7		87
	101.7	91.1	87.9	65
	92	86.9	86.5	76
	94.9	94.3	93.9	79
	114.2	87.6	107.1	102
	98.3	95.2	99.4
			103.6	95
	86.8	75.3		81
	67.1	57.4	69.4	110
	94	79.3	78.1	95
	101	75.2	76.7	107
	89.1	81.5	72.8	86
	89.5	60.9		72
	109.4	87.9	103.8	101
	92.7	82.5	90.3	93
		75.8	89.5
	105.5	73.8	88.8	110.9
	97.8	83.4	89.4	103.3
	91.8		95.3	111.1
	116.4	56.2	64.3	100
	83.2	90.4		119.2
	99.3	86.7	80.1	104.1
	114.6	102.7	73.4	104.1
	111.7	78.3	71.3	110.9
	99	85.7	87.3
	93.4	103	90.2	136.9
			76	111.2
	107	77.6	87.6	92
	96	89.1	83.5	106.5
	92	100.5		98.2
	94	93.8		98.4
	90	105.5
	97	92.8		97.5
	77	97		95.4
	92	72.7		73.6
		89.9		108.9
	103			89.7
	83	90.7		94.6
	103	83.8		86
	92	83.5		99.3
	81	87.4		91.1
	79	92.1
	105	85.1
	97	93.5
		88.2

## Sheet: fig. S2H
fig. S2F
	SPF	GF	ABX	GF CONV
	75.8127	56.6651	56.6419	103.841
	88.1546	48.6782	61.4771	104.517
	81.998	46.9475	31.2613	100.42
	90.0793	44.1404	30.2006	90.5041
	92.7351	79.5243	44.528
	63.5001	79.1032
	62.686	73.4634
	108.538	74.3454
	91.9163
	55.756

## Sheet: fig. S2I
S2G
	SPF	GF	ABX	GF CONV
	2.22658	1.66022	1.87293	1.92345
	2.34581	3.0414	2.0373	2.04636
	2.39747	2.91221	1.99649	2.91175
	2.08425	3.02843	2.00683	2.45401
	2.24752	3.0742	2.0884	2.22059
	2.58131	2.41122	1.49021	2.88782
	2.34035	3.20198	1.42021	2.57507
	2.48398		1.72041
	2.60981		1.95887
	2.26773

## Sheet: fig. S2J
S2H
	SPF	GF	ABX	GF CONV
	2.05321	1.97662	1.60739	2.07411
	2.09602	1.32543	1.90323	2.09883
	2.56863	1.67944	1.72668	1.48593
	2.32816	1.65938	1.51335	1.67083
	2.11216		2.17085	1.95699
	2.39352	2.63417	2.31608	1.78735
	1.74496	3.45241		2.31865
	2.516	2.62838	2.05683	1.99492
		2.91077	1.91955
	2.28485	3.31175	2.17801	1.91974
	2.23191	2.93696	1.88293	1.67538
	2.29346	2.98708	1.62335	2.0767
	2.61976	3.22816	2.20099	2.09633
	2.10259	3.28297	2.39946	1.92887
	2.52879			2.17529
	2.37891	2.61728		2.25529
	2.32622	3.17241	1.61881	2.24324
		2.77215	1.93949
	2.36346	3.08889	2.41371	3.02439
	2.50832	3.24138	2.25397	2.65347
	2.44433	3.09722	2.07908	3
	2.55221	2.76667	1.90155	2.86747
	2.03887	2.59091	1.76887	2.7
	2.46278	2.86301		3.45333
	2.4179			3.2973
	2.39189	3.64286	2.08276	2.29808
		2.9125	2.04311
	1.96488	2.81429	2.37615	2.54082
	1.86499	2.97436	2.18885	2.65979
	2.24354	2.81539	1.85146	2.39362
	1.84652	2.71053	1.65877	2.20388
	1.91116	2.83784		2.6044
	2.05933	3.52857		2.27174
	2.69931	2.97297	1.9632	2.66667
		3.075	2.22892	2.29114
	1.8924		2.23034
	2.12276	2.85882	1.60485	2.78571
	2.25117	2.34146		1.97196
	2.21853	3.10976		2.30769
	2.55896	3.60294	2.08232	1.69474
	2.39691	3.30556	2.10821	2.34286
	2.15494	3.22667	1.92934
	2.24694		2.25794	3.28395
	2.38511	2.23759	2.06419	2.73267
		2.32272		2.40952
	3.05629	2.2336		2.73563
	2.34415	2.56098	1.58931	3.07692
	2.82717	2.68493	1.76763	3.06579
	2.79452	2.42752	1.3344	3.27848
	1.81261		1.30999	2.51961
	2.6531	2.93493	1.4497
		3.37631		2.51579
	2.19355	2.9483		3.09877
	2.53502	3.39495	1.60519	2.08182
	2.30957	2.98405	1.44814	2.47368
	2.35545	3.9179	1.2073	1.78505
	2.67003	3.25597		2.7093
	2.25922	3.01697		3.36111
	2.31901	3.08839	1.46724
	2.08091	3.18293	1.6567
		3.1211	1.85698
	2.39621		2.02703
	2.35685		1.80872
	2.71024		1.50577
	2.18557
	2.94471
	2.82377		1.65169
	1.91623		2.13352
	2.27663		2.29593
	2.38485		2.00687
	2.84475		1.39024
			2.23158
	2.24299		2.00228
	2.94792
	2.76087
	2.30851
	2.9
	2.57732
	2.5974
	2.54348
	2.38835
	2.38554
	2.12621
	2.21739
	2.27161
	2.34177
	2.26667
	2.14433

## Sheet: fig. S2K
S2I
	SPF			GF			ABX			GF CONV
	fetal weight (mg)	placental weight (mg)		fetal weight (mg)	placental weight (mg)		fetal weight (mg)	placental weight (mg)		fetal weight (mg)	placental weight (mg)
	223.8	109		177.5	89.8		139.2	86.6		215.5	103.9
	216.1	103.1		123	92.8		147.5	77.5		214.5	102.2
	248.9	96.9		131.5	78.3		133.3	77.2		216.5	145.7
	239.8	103		129.1	77.8		153	101.1		200.5	120
	224.1	106.1					181.7	83.7		218.4	111.6
	243.9	101.9		251.3	95.4		170	73.4		163.9	91.7
	216.2	123.9		250.3	72.5					157.9	68.1
	251.6	100		194.5	74		170.1	82.7		235.6	118.1
				205.5	70.6		155.1	80.8
	226.2	99		276.2	83.4		192.1	88.2		208.1	108.4
	240.6	107.8		270.2	92		172.1	91.4		198.7	118.6
	224.3	97.8		231.2	77.4		134.9	83.1		213.9	103
	243.9	93.1		266	82.4		177.4	80.6		200.2	95.5
	227.5	108.2		239	72.8		176.6	73.6		227.8	118.1
	237.2	93.8								227.1	104.4
	243.6	102.4		212	81					191.7	85
	228.9	98.4		276	87		172.7	98.9		232.4	103.6
				219	79		160.1	97.5
	243.2	102.9		278	90		189.1	78.8		248	82
	241.3	96.2		188	58		190.2	75.6		268	101
	241.5	98.8		223	72		170.4	96.1		252	84
	237.1	92.9		166	60		199.8	90.4		238	83
	230.8	113.2		228	88		171.9	84.8		243	90
	244.8	99.4		209	73		150	82.9		259	75
	229.7	95								244	74
	230.1	96.2		255	70		202.5	87		239	104
				233	80		181.2	95.1
	190.2	96.8		197	70		194.3	87.2		249	98
	193.4	103.7		232	78		207.2	78.9		258	97
	182.4	81.3		183	65		172.7	85.5		225	94
	191.3	103.6		206	76		158.3	92.9		227	103
	185	96.8		210	74		154.1	95.4		237	91
	190.9	92.7		247	70					209	92
	234.3	86.8		220	74		173	92.4		208	78
				246	80		181.4	99.6		181	79
	233.9	123.6					222	72.5
	249	117.3		243	85		161.7	103		273	98
	240.2	106.7		192	82		165.3	92.4		211	107
	220.3	99.3		255	82					240	104
	225.7	88.2		245	68		181.4	82.6		161	95
	232.5	97		238	72		172	80.4		246	105
	242	112.3		242	75		169.5	93.4
	238.4	106.1					180.2	75.6		266	81
	224.2	94		211.9	94.7		170.7	77.9		276	101
				211.6	91.1		160.8	87.7		253	105
	298.6	97.7		194.1	86.9					238	87
	238.4	101.7		241.5	94.3		160.8	87.9		200	65
	260.1	92		235.2	87.6		139.7	86.5		233	76
	265.2	94.9		231.1	95.2		152.9	93.9		259	79
	207	114.2					125.3	107.1		257	102
	260.8	98.3		221	75.3		140.3	99.4
				193.8	57.4		144.1	103.6		239	95
	190.4	86.8		233.8	79.3					251	81
	170.1	67.1		255.3	75.2		102.5	69.4		229	110
	217.1	94		243.2	81.5		111.4	78.1		235	95
	237.9	101		238.6	60.9		113.1	76.7		191	107
	237.9	89.1		286.2	87.9		92.6	72.8		233	86
	202.2	89.5		248.9	82.5					242	72
	253.7	109.4		234.1	75.8		154	103.8
	192.9	92.7		234.9	73.8		152.3	90.3
				260.3	83.4		149.6	89.5
	252.8	105.5					166.2	88.8
	230.5	97.8					180	89.4
	248.8	91.8					161.7	95.3
	254.4	116.4					143.5	64.3
	245	83.2
	280.4	99.3					165.9	80.1
	219.6	114.6					132.3	73.4
	254.3	111.7					156.6	71.3
	236.1	99					163.7	87.3
	265.7	93.4					175.2	90.2
							125.4	76
	240	107					169.6	87.6
	283	96					175.4	83.5
	254	92
	217	94
	261	90
	250	97
	200	77
	234	92
	246	103
	198	83
	219	103
	204	92
	184	81
	185	79
	238	105
	208	97

## Sheet: fig. S2L
	SPF			GF			ABX			GF CONV
	Sample ID	Whole placenta - labyrinth litter avg volume (mm3)		Sample ID	Whole placenta - labyrinth litter avg volume (mm3)		Sample ID	Whole placenta - labyrinth litter avg volume (mm3)		Sample ID	Whole placenta - labyrinth litter avg volume (mm3)
	SPF51	16.7232		GF52	13.4511		ABX51	17.0129		8/27/19GFCONV	17.9558
	SPF52	19.2698		GF59	11.6564		ABX55	14.8105		8/30/19GFCONV	15.723
	SPF54	17.9203		12/19/19GF	14.0097		ABX53	16.2448		GFCONV21	19.5616
	SPF50	20.2117		GF53	10.7577		ABX54	14.1273		GFCONV22	17.0438
	SPF56	19.842		GF52	7.05718		ABX55	9.53097		8/30/19GFCONV	9.29949
	SPF55	19.7204		GF58	10.7372		ABX56	9.36633
