# Supplementary material for: The maternal microbiome promotes placental development in mice
Source: Sci Adv. 2023 Oct 6;9(40):eadk1887. doi: 10.1126/sciadv.adk1887 (PMC10558122; doi:10.1126/sciadv.adk1887)
Supplement: Supplementary file 3 — Data S1 to S18 [file sciadv.adk1887_data_s1_to_s18.zip › Data S4.xlsx]

## Sheet: fig. S3A
S3A
	SPF	GF	ABX	GF CONV
	71.85	70.4222	80.8333	86.6833
	77.2875	70.3143	89.7667	84.825
	115.729	78.2333	75.55	93.8833
	73.7833	78.3	83.9286	93.25
	73.8125	73.9	77.62	78.07
	84.1571	71.9	99.8
	83.9333		80.55
	84.4		73.45
			67.45

## Sheet: fig. S3B
S3B
	SPF	GF	ABX	GF CONV
	80.3	73.3	66.3	85.5
	76.4	73.3	95.9	98.8
	71.4	71.1	102.4	97.2
	66.7	66.7	87.3	84.5
	71.4	65.7	93.6	96.5
	64.2	59.4	93.1	100.8
	71.5	67.8
	72.9	75.5	108	76.4
		81	90.2	81.6
	83.8		103.2	88.2
	81.7	61.1	97.8	97.8
	74.8	63.2		90.6
	69.5	73.3	79.7	85.5
	79.1	67.1	80.4
	76	76.7	84.9	80.5
	86.8	80.1	75.8	86.4
	66.6	70.7	90.2	84.4
			91.3	88
	117.8	78	85.2
	96.6	85.3		93.7
	124.5	76.2	86.7	97.3
	123.8	70.2	84.1	99
	116.2	87.4	76.7	88.1
	109.4	72.3	72.8	91
	121.8		80.7	90.4
		86	84
	78	75.8		89.9
	73.6	83.4	76.4	78.5
	75.4	72.2	78.3	77.6
	82.5	79.3	74.7	68.2
	66.8	64.6	86.2	89.2
	66.4	86.8	72.5	62.5
				80.2
	75.8	72	88.8	91.4
	72.2	76.7	54.3	63.9
	75.7	81.4	76.2	79.3
	80.5	72.9	82.9
	72.6	70.6
	77.1	70.6	68.4
	70.4	71.4	68.6
	66.2	75.7	67.4
			89.4
	78	68.9
	99.8	66.6
	82.1	90.8
	72	69.6
	88.3	70.4
	87.4	59.2
	81.5	68.3
		73.6
	80.5	80.1
	95
	87	52.4
	93.4	68.4
	77.7	81.8
	70	80.7
		78.5
	94	74.3
	83.1
	86.7	67.8
	85.2	74.5
	85.1	82.4
	89.8	81.3
	80.8
	81.9
	73

## Sheet: fig. S3C
S3C
	SPF	GF	ABX	GF CONV
	80.3	73.3	66.3	85.5
	76.4	73.3	95.9	98.8
	71.4	71.1	102.4	97.2
	66.7	66.7	87.3	84.5
	71.4	65.7	93.6	96.5
	64.2	59.4	93.1	100.8
	71.5	67.8
	72.9	75.5	108	76.4
		81	90.2	81.6
	83.8		103.2	88.2
	81.7	61.1	97.8	97.8
	74.8	63.2		90.6
	69.5	73.3	79.7	85.5
	79.1	67.1	80.4
	76	76.7	84.9	80.5
	86.8	80.1	75.8	86.4
	66.6	70.7	90.2	84.4
			91.3	88
	117.8	78	85.2
	96.6	85.3		93.7
	124.5	76.2	86.7	97.3
	123.8	70.2	84.1	99
	116.2	87.4	76.7	88.1
	109.4	72.3	72.8	91
	121.8		80.7	90.4
		86	84
	78	75.8		89.9
	73.6	83.4	76.4	78.5
	75.4	72.2	78.3	77.6
	82.5	79.3	74.7	68.2
	66.8	64.6	86.2	89.2
	66.4	86.8	72.5	62.5
				80.2
	75.8	72	88.8	91.4
	72.2	76.7	54.3	63.9
	75.7	81.4	76.2	79.3
	80.5	72.9	82.9
	72.6	70.6
	77.1	70.6	68.4
	70.4	71.4	68.6
	66.2	75.7	67.4
			89.4
	78	68.9
	99.8	66.6
	82.1	90.8
	72	69.6
	88.3	70.4
	87.4	59.2
	81.5	68.3
		73.6
	80.5	80.1
	95
	87	52.4
	93.4	68.4
	77.7	81.8
	70	80.7
		78.5
	94	74.3
	83.1
	86.7	67.8
	85.2	74.5
	85.1	82.4
	89.8	81.3
	80.8
	81.9
	73

## Sheet: fig. S3D
S3D
	SPF	GF	ABX	GF CONV
	1.02075	0.946144	0.81447	0.997133
	1.13623	1.01686	0.940175	0.99926
	1.14409	1.1593	1.05045	1.2269
	1.14702	1.1757	0.7372	1.1036
	1.12445	1.1347	0.55916	1.20025
	1.20347	1.0819	0.85177
	1.03935		0.8664
	1.1738

## Sheet: fig. S3E
S3E
	SPF	GF	ABX	GF CONV
	1.0964	0.9119	0.5989	1.2269
	1.0482	0.9799	0.8449	1.2123
	1.0484	0.9821	0.7082	1.2252
	0.9091	0.9804	0.8112	1.1934
	1.0234	0.9135	0.8639	1.272
	0.9531	0.7238	0.9091	1.2317
	1.043	0.9705
	1.0444	0.9788	0.2077	1.2885
		1.0744	0.6493	1.1779
	1.1696		0.7665	1.1137
	1.1626	0.9591	0.796	1.2433
	1.1562	0.8359		1.2411
	0.8906	1.2164	0.7466	1.137
	1.1546	1.0334	0.6862
	1.2341	1.1636	0.9108	1.2046
	1.1578	0.9722	0.7042	1.0544
	1.1643	0.9374	0.9949	1.1663
			1.0275	0.989
	1.2264	1.199	0.8922
	1.0901	1.1801		1.0294
	1.073	1.1176	0.8011	0.9627
	1.1732	1.1424	0.9907	0.9662
	1.1237	1.2053	0.9021	1.0563
	1.105	1.1111	0.7769	0.8267
	1.2172		0.9215	1.1415
		1.2162	0.8132
	1.1603	1.1749		1.1745
	1.2447	1.1927	0.5156	0.9906
	1.1348	1.0475	0.6487	1.0598
	1.1973	1.2789	0.4823	1.0663
	1.0373	1.0659	0.5673	1.084
	1.1077	1.2536	0.5819	0.9093
				0.8638
	1.186	1.1154	0.9163	1.0987
	1.1506	1.1812	0.6263	0.7421
	1.128	1.1409	0.9275	1.0035
	1.1442	1.1813	0.9954
	1.0467	1.0212
	1.1567	1.1478	0.9193
	1.0935	1.154	0.8457
	1.0899	1.1356	0.9651
			1.0306
	1.1215	1.1038
	1.1938	1.1259
	1.1022	1.1885
	1.4011	1.1084
	1.2341	1.0268
	1.1867	0.954
	1.1849	0.9065
		1.0567
	1.0024	1.2664
	1.0429
	1.0469	0.8118
	1.1121	1.1135
	1.0363	1.075
	0.9955	1.1129
		1.1139
	0.9634	1.0273
	1.4318
	1.2074	0.7121
	1.2161	0.7344
	1.2013	0.8344
	1.1845	0.8562
	1.1121
	1.1666
	1.0813

## Sheet: fig. S3F
S3F
	SPF	GF	ABX	GF CONV
	1.0964	0.9119	0.5989	1.2269
	1.0482	0.9799	0.8449	1.2123
	1.0484	0.9821	0.7082	1.2252
	0.9091	0.9804	0.8112	1.1934
	1.0234	0.9135	0.8639	1.272
	0.9531	0.7238	0.9091	1.2317
	1.043	0.9705
	1.0444	0.9788	0.2077	1.2885
		1.0744	0.6493	1.1779
	1.1696		0.7665	1.1137
	1.1626	0.9591	0.796	1.2433
	1.1562	0.8359		1.2411
	0.8906	1.2164	0.7466	1.137
	1.1546	1.0334	0.6862
	1.2341	1.1636	0.9108	1.2046
	1.1578	0.9722	0.7042	1.0544
	1.1643	0.9374	0.9949	1.1663
			1.0275	0.989
	1.2264	1.199	0.8922
	1.0901	1.1801		1.0294
	1.073	1.1176	0.8011	0.9627
	1.1732	1.1424	0.9907	0.9662
	1.1237	1.2053	0.9021	1.0563
	1.105	1.1111	0.7769	0.8267
	1.2172		0.9215	1.1415
		1.2162	0.8132
	1.1603	1.1749		1.1745
	1.2447	1.1927	0.5156	0.9906
	1.1348	1.0475	0.6487	1.0598
	1.1973	1.2789	0.4823	1.0663
	1.0373	1.0659	0.5673	1.084
	1.1077	1.2536	0.5819	0.9093
				0.8638
	1.186	1.1154	0.9163	1.0987
	1.1506	1.1812	0.6263	0.7421
	1.128	1.1409	0.9275	1.0035
	1.1442	1.1813	0.9954
	1.0467	1.0212
	1.1567	1.1478	0.9193
	1.0935	1.154	0.8457
	1.0899	1.1356	0.9651
			1.0306
	1.1215	1.1038
	1.1938	1.1259
	1.1022	1.1885
	1.4011	1.1084
	1.2341	1.0268
	1.1867	0.954
	1.1849	0.9065
		1.0567
	1.0024	1.2664
	1.0429
	1.0469	0.8118
	1.1121	1.1135
	1.0363	1.075
	0.9955	1.1129
		1.1139
	0.9634	1.0273
	1.4318
	1.2074	0.7121
	1.2161	0.7344
	1.2013	0.8344
	1.1845	0.8562
	1.1121
	1.1666
	1.0813
