# Supplementary material for: The maternal microbiome promotes placental development in mice
Source: Sci Adv. 2023 Oct 6;9(40):eadk1887. doi: 10.1126/sciadv.adk1887 (PMC10558122; doi:10.1126/sciadv.adk1887)
Supplement: Supplementary file 3 — Data S1 to S18 [file sciadv.adk1887_data_s1_to_s18.zip › Data S5.xlsx]

## Sheet: Figure 2C
2C
	SPF	GF	ABX	GF CONV
	452.464	146.537	109.083	270.738
	312.29	155.871	191.053	258.08
	410.208	114.857	113.744	304.173
	287.571	95.8811	103.475	395.851
	434.008	227.122	108.067	440.558
	702.298	79.3009	134.351	374.002
		182.326	140.01
		176.865	78.3606
		145.589	98.2562
			76.7158

## Sheet: Figure 2D
2D
	SPF	GF	ABX	GF CONV
	1.41725	0.86756	1.23539	1.82505
	1.30149	0.79916	1.02323	1.82773
	2.17535	0.8018	1.09951	1.29165
	2.46504	1.14322	1.0286	2.21515
	2.47028	1.0153	0.76954	1.42499
	1.33772	0.69336
	1.34683	0.69217
	1.45501	0.85367
	1.86429	0.74949
		1.06984
		1.20993

## Sheet: Figure 2E
2E
	SPF	GF	ABX	GF CONV
	56.4489	40.2609	44.0802	92.5173
	40.1106	41.4603	57.2622	97.9436
	120.475	38.4185	52.4046	198.118
	165.398	53.1965	48.4873	100.001
	95.7489	51.1194	33.8912	60.4836
	54.3121	37.7209
	54.4991	32.6899
	69.3209	40.5124
	100.129	35.846
		41.5605
		47.2266
