# Supplementary material for: The maternal microbiome promotes placental development in mice
Source: Sci Adv. 2023 Oct 6;9(40):eadk1887. doi: 10.1126/sciadv.adk1887 (PMC10558122; doi:10.1126/sciadv.adk1887)
Supplement: Supplementary file 3 — Data S1 to S18 [file sciadv.adk1887_data_s1_to_s18.zip › Data S6.xlsx]

## Sheet: fig. S4B
S4B
	SPF	GF	ABX
	1.32602	1.49087	1.40442
	1.30783	1.38858	1.33559
	1.59078	1.55103	1.47852
	2.14119	1.47922	1.34106
	2.4478	2.28579	1.32919
			1.23344
