# Supplementary material for: The maternal microbiome promotes placental development in mice
Source: Sci Adv. 2023 Oct 6;9(40):eadk1887. doi: 10.1126/sciadv.adk1887 (PMC10558122; doi:10.1126/sciadv.adk1887)
Supplement: Supplementary file 3 — Data S1 to S18 [file sciadv.adk1887_data_s1_to_s18.zip › Data S7.xlsx]

## Sheet: fig. S5B
S5B
	SPF	GF	ABX	GF CONV
	1.3264	1.88857	1.6599	0.984679
	1.2791	1.92342	0.875236	1.06195
	0.731805	0.715879	1.39528	0.956875
	0.723722	0.74592	1.49979	1.28817
	1.74596	0.899106	1.05485
	1.1468		0.927677

## Sheet: fig. S5D
S5D
	SPF	GF	ABX	GF CONV
	3.88955	2.66732	2.60161	2.84619
	4.11674	3.16572	3.65455	4.0431
	5.12107	2.60551	2.50463	3.81018
	4.19574	3.24873	3.26316	3.51064
	4.54458	3.66242	3.17554	5.59875

## Sheet: fig. S5E
S5E
	SPF	GF	ABX	GF CONV
	115.876	99.2356	84.4975	86.3253
	107.86	109.916	146.438	141.78
	191.809	90.4083	91.2269	139.707
	150.414	112.07	124.886	115.507
	182.66	137.627	122.674	235.194
