# Supplementary material for: The maternal microbiome promotes placental development in mice
Source: Sci Adv. 2023 Oct 6;9(40):eadk1887. doi: 10.1126/sciadv.adk1887 (PMC10558122; doi:10.1126/sciadv.adk1887)
Supplement: Supplementary file 3 — Data S1 to S18 [file sciadv.adk1887_data_s1_to_s18.zip › Data S8.xlsx]

## Sheet: fig. S6F
S6F
	imidazole propionate				N,N,N-trimethyl-5-aminovalerate				4-hydroxyphenylacetate sulfate				phenol sulfate				indolepropionate				indoxylglucuronide				N-methylproline				3-indoxylsulfate
	SPF	GF	ABX		SPF	GF	ABX		SPF	GF	ABX		SPF	GF	ABX		SPF	GF	ABX		SPF	GF	ABX		SPF	GF	ABX		SPF	GF	ABX
	1.1842	0.2316	0.3316		3.3016	0.7467	0.5138		0.4351	0.0959	0.1132		2.2661	0.0354	0.0268		1.4535	0.0384	0.0405		1.2083	0.2301	0.2301		1.2083	0.2301	0.2301		0.7014	0.0065	0.4728
	0.4329	0.4056	0.2583		1.0683	0.9317	0.4211		0.1288	0.0959	0.0959		1	0.0389	0.0179		0.4667	0.0384	0.04		0.2301	0.2301	0.2301		0.2301	0.2301	0.2301		0.2942	0.007	0.2252
	1.1643	0.1327	0.5297		2.5692	0.5114	0.5445		0.2723	0.0959	0.0959		2.5462	0.0077	0.1288		0.241	0.0384	0.0384		0.7902	0.2301	0.2301		0.7902	0.2301	0.2301		1.1929	0.0021	0.4949
	0.8357	0.1181	0.5964		5.3995	0.7517	0.5906		1.1731	0.0959	0.0959		1.8634	0.1044	0.0618		0.2195	0.0384	0.0384		1.6429	0.2301	0.2301		1.6429	0.2301	0.2301		1.5131	0.0333	0.633
	0.7106	0.2295	0.3837		2.9864	0.5312	0.5522		0.2038	0.0959	0.0959		3.1792	0.0101	0.0395		0.1451	0.0384	0.0384		0.4793	0.2301	0.2301		0.4793	0.2301	0.2301		1.0191	0.0023	1.1142
	0.57	0.2392	0.2201		2.5163	0.4195	0.2006		0.2572	0.0959	0.0959		2.8519	0.0077	0.0099		0.0384	0.0384	0.0384		0.6112	0.2301	0.2301		0.6112	0.2301	0.2301		0.4797	0.0021	0.2557

## Sheet: fig. S6G
S6G
	trimethylamine N-oxide				taurodeoxycholate
	SPF	GF	ABX		SPF	GF	ABX
	1.8155	0.0868	0.2101		3.4258	0.0594	0.0594
	0.5702	0.1511	0.3091		0.1088	0.0594	0.0594
	0.9957	0.0287	0.2088		0.7089	0.0594	0.0594
	4.0059	0.0109	0.3043		0.714	0.0594	0.0594
	2.7047	0.0275	0.3165		0.4864	0.0594	0.0594
	1.7793	0.0452	0.1361		0.0594	0.0594	0.0594

## Sheet: fig. S6H
S6H
	hippurate				equol glucuronide				equol sulfate				2-aminophenol sulfate				2-(4-hydroxyphenyl)propionate				cinnamoylglycine				p-cresol sulfate
	SPF	GF	ABX		SPF	GF	ABX		SPF	GF	ABX		SPF	GF	ABX		SPF	GF	ABX		SPF	GF	ABX		SPF	GF	ABX
	5.6949	0.0418	0.0257		0.1646	0.0268	0.0268		0.2072	0.0014	0.0014		3.4407	0.0239	0.0637		0.4298	0.2397	0.2397		0.2445	0.0296	0.0296		0.7041	0.118	0.118
	1	0.0667	0.0257		0.0268	0.0268	0.0268		0.0364	0.0014	0.0014		0.8549	0.0303	0.0239		0.2397	0.2397	0.2397		0.0296	0.0296	0.0296		0.2032	0.118	0.118
	1.8367	0.0257	1.1288		0.214	0.0268	0.0268		1.0208	0.0014	0.0014		1.7495	0.0239	0.0239		0.8465	0.2397	0.2397		0.2368	0.0296	0.0296		0.9347	0.118	0.118
	1.5419	0.0575	0.1393		0.2609	0.0268	0.0268		0.5669	0.0239	0.0014		1.5609	0.0239	0.0651		0.7237	0.2397	0.2397		0.1936	0.0296	0.0296		3.0728	0.118	1.0193
	0.6966	0.0462	0.1305		0.1293	0.0268	0.0268		0.3647	0.0014	0.0014		0.9904	0.0239	0.0803		0.3285	0.2397	0.2397		0.0667	0.0296	0.0296		0.7501	0.118	0.118
	0.5827	0.0471	0.0257		0.1082	0.0268	0.0268		0.0704	0.0014	0.0014		1.0096	0.0239	0.0381		0.3884	0.2397	0.2397		0.0296	0.0296	0.0296		0.1698	0.118	0.118

## Sheet: fig. S6I
S6I
	phenylacetylglycine
	SPF	GF	ABX
	1.2864	0.1359	0.2081
	0.8379	0.2731	0.2549
	0.5546	0.0811	0.2935
	1.5695	0.0811	0.3654
	0.3784	0.0811	0.2157
	0.7445	0.1023	0.1404

## Sheet: fig. S6J
S6J
	biotin
	SPF	GF	ABX
	3.2743	0.7962	1.4583
	2.0394	0.9544	0.7056
	3.3169	0.4328	1.458
	3.0137	0.6371	1.4333
	1.4499	1.1783	1.6534
	2.0943	1.4761	1.0456
