# Supplementary material for: The maternal microbiome promotes placental development in mice
Source: Sci Adv. 2023 Oct 6;9(40):eadk1887. doi: 10.1126/sciadv.adk1887 (PMC10558122; doi:10.1126/sciadv.adk1887)
Supplement: Supplementary file 3 — Data S1 to S18 [file sciadv.adk1887_data_s1_to_s18.zip › Data S9.xlsx]

## Sheet: fig. S7B
S7B
	SPF	ABX Veh	ABX Metab
	105.488	84.2429	93.0875
	100.063	92.4667	83.4857
	99.325	91.0857	92.1667
	94.5286	77.8	89.7167
	104.944	88.5875	85.4125
	99.8	82.8833
	91.2
	101.27
	93.125
	92.875

## Sheet: fig. S7C
S7C
	SPF	ABX Veh	ABX Metab
	233.05	191.586	194.6
	234.025	208.983	158.786
	237.312	207.6	199.717
	195.357	190.178	178.033
	234.022	175.863	185.588
	255.017	170.133
	212.775
	248.76
	242.375
	210.25

## Sheet: fig. S7E
S7E
	ABX Veh	ABX Metab
	205.289	171.203
	145.099	215.966
	145.421	332.461
	193.235	272.383
	189.86	225.763
