# Supplementary material for: The maternal microbiome promotes placental development in mice
Source: Sci Adv. 2023 Oct 6;9(40):eadk1887. doi: 10.1126/sciadv.adk1887 (PMC10558122; doi:10.1126/sciadv.adk1887)
Supplement: Supplementary file 3 — Data S1 to S18 [file sciadv.adk1887_data_s1_to_s18.zip › Data S10.xlsx]

## Sheet: Figure 3A
3A
	ABX Na	ABX SCFA
	88.08	96.214
	86.39	95.975
	89.2	93.625
	89.5	94.9
	86.51	98.85
	85.83	97.014
	93.39	93.0375
	90.93	100.575
	85.34	99.97
		102.57

## Sheet: Figure 3C
3C
	ABX Na				ABX SCFA
	Sample ID	Whole placenta volume (mm3)	Whole placenta litter avg volume (mm3)		Sample ID	Whole placenta volume (mm3)	Whole placenta litter avg volume (mm3)
	NaCtl4 uCT1	31.0129	30.0871		SCFA6 uCT1	40.0967	40.9641
	NaCtl4 uCT2	29.1613			SCFA6 uCT2	41.8315
	NaCtl5 uCT1	29.3436	32.5817		SCFA7 uCT1	39.7419	38.3475
	NaCtl5 uCT2	35.8199			SCFA7 uCT2	36.9532
	NaCtl6 uCT1	28.9902	31.4067		SCFA7 uCT1	37.1412	34.3344
	NaCtl6 uCT2	33.8232			SCFA7 uCT2	31.5276
	NaCtl8 uCT1	25.1511	27.972		SCFA6 uCT1	39.6123	36.9064
	NaCtl8 uCT2	30.7929			SCFA6 uCT2	34.2005
	NaCtl9 uCT1	33.05	30.9501		SCFA2 uCT1	30.6626	29.2716
	NaCtl9 uCT2	28.8502			SCFA2 uCT2	27.8806
	NaCtl10 uCT1	27.4288	24.5004
	NaCtl10 uCT2	21.5721

## Sheet: Figure 3D
3D
	ABX Na				ABX SCFA
	Sample ID	Whole placenta volume (mm3)	Whole placenta litter avg volume (mm3)		Sample ID	Whole placenta volume (mm3)	Whole placenta litter avg volume (mm3)
	NaCtl4 uCT1	13.9169	13.7844		SCFA6 uCT1	22.9641	23.6094
	NaCtl4 uCT2	13.6518			SCFA6 uCT2	24.2548
	NaCtl5 uCT1	14.6834	17.9661		SCFA7 uCT1	22.3519	20.9431
	NaCtl5 uCT2	21.2488			SCFA7 uCT2	19.5343
	NaCtl6 uCT1	15.469	17.5713		SCFA7 uCT1	23.3475	20.719
	NaCtl6 uCT2	19.6736			SCFA7 uCT2	18.0905
	NaCtl8 uCT1	13.5292	15.5368		SCFA6 uCT1	24.0165	22.3153
	NaCtl8 uCT2	17.5444			SCFA6 uCT2	20.614
	NaCtl9 uCT1	20.4127	19.6174		SCFA2 uCT1	17.4451	16.325
	NaCtl9 uCT2	18.8222			SCFA2 uCT2	15.2048
	NaCtl10 uCT1	17.3659	15.1577
	NaCtl10 uCT2	12.9494

## Sheet: Figure 3F
3F
	ABX Na	ABX SCFA
	109.083	281.27
	191.053	349.407
	103.475	239.945
	134.351	224.74
	78.3606	414.029
	98.2562

## Sheet: Figure 3H
3H
	ABX Na	ABX SCFA
	1.26435	1.4609
	1.08491	1.62269
	0.906765	1.56125
	0.849735	1.32149
		1.37

## Sheet: Figure 3I
3I
	ABX Na	ABX SCFA
	43.8164	55.1281
	56.6906	68.6756
	37.8751	56.0529
	39.3573	76.7751

## Sheet: Figure 3K
3K
	Neg. Ctrl.	Pos. Ctrl.	Ace	But	Pro
	9639.8	19560.1	19309	9639.8	17583.3
	11566.4	21104.9	19819.6	19802.2	18512.6
	9640.62	28527.7	20402	26530.4	24846.2
	15078.1	22254.6	19471	16917.6	18332.2
	11151.5	17194.7	19445.5	14382.2	17429.4
	13961	20411.2	22971.9	23383.5	24884.5
