# Supplementary material for: The maternal microbiome promotes placental development in mice
Source: Sci Adv. 2023 Oct 6;9(40):eadk1887. doi: 10.1126/sciadv.adk1887 (PMC10558122; doi:10.1126/sciadv.adk1887)
Supplement: Supplementary file 3 — Data S1 to S18 [file sciadv.adk1887_data_s1_to_s18.zip › Data S11.xlsx]

## Sheet: fig. S8A
S8A
	acetate (ng/ml)			propionate (ng/ml)			butyrate (ng/ml)
	ABX Na	ABX SCFA		ABX Na	ABX SCFA		ABX Na	ABX SCFA
	9764	6313		212	360		198	158
	21362	28125		219	275		102	229
	11197	10162		279	411		176	134
	4731	17126		235	226		231	143
	5402	3485		242	222		117	206
	22076	14572		468	315		180	240

## Sheet: fig. S8B
S8B
	acetate (ng/g)			propionate (ng/g)			butyrate (ng/g)
	ABX Na	ABX SCFA		ABX Na	ABX SCFA		ABX Na	ABX SCFA
	9994	8266		50	77		52	60
	8809	9742		31	72		60	80
	7809	9529		41	42		54	65
	8435	8684		47	43		52	43
	10768	8807		60	43		77	61
	9203	9013		48	43		58	68

## Sheet: fig. S8C
S8C
	acetate (ng/ml)			propionate (ng/ml)			butyrate (ng/ml)
	ABX Na	ABX SCFA		ABX Na	ABX SCFA		ABX Na	ABX SCFA
	7254	8432		65	344		138	123
	6034	8511		62	245		73	137
	5748	6709		54	160		86	115
	7138	6336		79	116		104	140
	9900	6875		58	148		108	154
	6648	6958		60	140		101	183
