# Supplementary material for: The maternal microbiome promotes placental development in mice
Source: Sci Adv. 2023 Oct 6;9(40):eadk1887. doi: 10.1126/sciadv.adk1887 (PMC10558122; doi:10.1126/sciadv.adk1887)
Supplement: Supplementary file 3 — Data S1 to S18 [file sciadv.adk1887_data_s1_to_s18.zip › Data S12.xlsx]

## Sheet: fig. S9A
S9A
	ABX Na	ABX SCFA
	92.5	103.3
	70.7	81.7
	82.8	101.1
	74.4	111.6
	103.2	91.7
	104.9	88.6
		84
	96	82.3
	79.5
	86.2	90.1
	83.4	106.5
	73.4	103.9
	105	97.6
	85.3	98.1
	83	110.4
	89.7	94.4
	78.5	103.6
	90.3
		105.9
	86.9	111.6
	88.5	103.3
	78.2	100.1
	77.1	93.8
	94.4	92.4
	95.6	92.7
	100.6
	88.6	99
	92.9	103.3
		95.3
	106.4	108.4
	83.9	103.3
	82.7	106.1
	99.8
	65.5	111.2
	98.7	98.5
		77.8
	80.4	84.4
	92.2	106.3
	74.2	104.4
	90.6	97
	73.7	87.2
	98.2
	96.3	111
		76.4
	74.4	97.4
	80	96.2
	73.5	99.3
	88.5	91.1
	97.7	93
	100.9	84.6
	94.6	84.7
	90.8	103.3
	96.7	98.4
	90.9	103.6
	88.3	84.5
	101.3
	91.1	100.1
		108.1
	99.9	86.4
	99.3	94.3
	85.5	108
	97.8	96.2
	77.9
	87.5	96.1
	95.4	96.3
	84.1	104.5
		82.7
	96	96.2
	86.4	93.1
	79.7	104.6
	80.4
	83.7
	81.6
	97.6
	77.3

## Sheet: fig. S9B
S9B
	ABX Na	ABX SCFA
	92.5	103.3
	70.7	81.7
	82.8	101.1
	74.4	111.6
	103.2	91.7
	104.9	88.6
		84
	96	82.3
	79.5
	86.2	90.1
	83.4	106.5
	73.4	103.9
	105	97.6
	85.3	98.1
	83	110.4
	89.7	94.4
	78.5	103.6
	90.3
		105.9
	86.9	111.6
	88.5	103.3
	78.2	100.1
	77.1	93.8
	94.4	92.4
	95.6	92.7
	100.6
	88.6	99
	92.9	103.3
		95.3
	106.4	108.4
	83.9	103.3
	82.7	106.1
	99.8
	65.5	111.2
	98.7	98.5
		77.8
	80.4	84.4
	92.2	106.3
	74.2	104.4
	90.6	97
	73.7	87.2
	98.2
	96.3	111
		76.4
	74.4	97.4
	80	96.2
	73.5	99.3
	88.5	91.1
	97.7	93
	100.9	84.6
	94.6	84.7
	90.8	103.3
	96.7	98.4
	90.9	103.6
	88.3	84.5
	101.3
	91.1	100.1
		108.1
	99.9	86.4
	99.3	94.3
	85.5	108
	97.8	96.2
	77.9
	87.5	96.1
	95.4	96.3
	84.1	104.5
		82.7
	96	96.2
	86.4	93.1
	79.7	104.6
	80.4
	83.7
	81.6
	97.6
	77.3

## Sheet: fig. S9C
S9C
	ABX Na	ABX SCFA
	178.25	171.629
	204	195.725
	148.38	168.6
	160.92	172.04
	165.48	199.5
	205.66	174.229
	168.93	171.938
	164.3	189.725
		188.09
		209.1

## Sheet: fig. S9D
S9D
	ABX Na	ABX SCFA
	184.9	207.8
	166.2	133.6
	203.9	168.8
	172.7	207.1
	182.8	172.3
	159	171.6
		137.2
	217.9	177.1
	193.8
	215.2	164.2
	187	197.1
	182.8	209.2
	215.7	168.1
	216.4	192.4
	189.7	214.6
	228.5	176.9
	197.1	195.3
	199.9
		176.7
	135.5	217.3
	160.4	181.5
	142.3	202.2
	145.7	190.7
	152.5	170.3
	158.6	177.9
	139.4
	159.6	199
	141.4	224.7
		167.3
	155.4	220
	175.3	204.8
	138.6	238.8
	188.1
	123.7	217.4
	184.4	191.5
		169.2
	150.9	179.4
	222.3	203.2
	135.4	201.2
	184.5	217.9
	135.9	186
	189.9
	203.9	163.3
		150.7
	132.2	171.2
	183.9	168.5
	125.9	185.1
	163.2	178.8
	194	171.5
	193.7	159.7
	193.6	156.2
	201	173.6
	204.1	153.4
	204.4	191.4
	193.9	185.6
	229.4
	213.2	184.5
		208.4
	163	161.4
	174.4	225.2
	151.4	206.7
	176.9	210.8
	178.7
	174.3	166.2
	164.7	164.7
	168	174.7
		167.4
	164.3	196.3
	160.7	165.9
	175.5	166.2
	140.3
	171.4
	164.4
	184.8
	153

## Sheet: fig. S9E
S9E
	ABX Na	ABX SCFA
	184.9	207.8
	166.2	133.6
	203.9	168.8
	172.7	207.1
	182.8	172.3
	159	171.6
		137.2
	217.9	177.1
	193.8
	215.2	164.2
	187	197.1
	182.8	209.2
	215.7	168.1
	216.4	192.4
	189.7	214.6
	228.5	176.9
	197.1	195.3
	199.9
		176.7
	135.5	217.3
	160.4	181.5
	142.3	202.2
	145.7	190.7
	152.5	170.3
	158.6	177.9
	139.4
	159.6	199
	141.4	224.7
		167.3
	155.4	220
	175.3	204.8
	138.6	238.8
	188.1
	123.7	217.4
	184.4	191.5
		169.2
	150.9	179.4
	222.3	203.2
	135.4	201.2
	184.5	217.9
	135.9	186
	189.9
	203.9	163.3
		150.7
	132.2	171.2
	183.9	168.5
	125.9	185.1
	163.2	178.8
	194	171.5
	193.7	159.7
	193.6	156.2
	201	173.6
	204.1	153.4
	204.4	191.4
	193.9	185.6
	229.4
	213.2	184.5
		208.4
	163	161.4
	174.4	225.2
	151.4	206.7
	176.9	210.8
	178.7
	174.3	166.2
	164.7	164.7
	168	174.7
		167.4
	164.3	196.3
	160.7	165.9
	175.5	166.2
	140.3
	171.4
	164.4
	184.8
	153

## Sheet: fig. S9F
S9F
	ABX Na	ABX SCFA
	2.02373	1.78382
	2.36138	2.03933
	1.66345	1.8008
	1.79799	1.81286
	1.91284	2.01821
	2.39613	1.79591
	1.80887	1.84805
	1.92524	1.8864
		1.88146
		2.03861

## Sheet: fig. S9G
S9G
	ABX Na	ABX SCFA
	1.99892	2.01162
	2.35078	1.63525
	2.46256	1.66963
	2.32124	1.85573
	1.77132	1.87895
	1.51573	1.93679
		1.63333
	2.26979	2.15188
	2.43774
	2.49652	1.82242
	2.24221	1.8507
	2.49046	2.01347
	2.05429	1.72234
	2.53693	1.96126
	2.28554	1.94384
	2.54738	1.87394
	2.51083	1.88514
	2.21373
		1.66856
	1.55926	1.94713
	1.81243	1.75702
	1.81969	2.01998
	1.88975	2.03305
	1.61547	1.84307
	1.659	1.91909
	1.38569
	1.80135	2.0101
	1.52207	2.17522
		1.75551
	1.46053	2.02952
	2.08939	1.98258
	1.67594	2.25071
	1.88477
	1.88855	1.95504
	1.86829	1.94416
		2.17481
	1.87687	2.12559
	2.41106	1.91157
	1.8248	1.9272
	2.03642	2.24639
	1.84396	2.13303
	1.93381
	2.11734	1.47117
		1.97251
	1.77688	1.7577
	2.29875	1.75156
	1.71293	1.86405
	1.84407	1.96268
	1.98567	1.84409
	1.91972	1.88771
	2.04651	1.84416
	2.21366	1.68054
	2.11065	1.55894
	2.24862	1.84749
	2.19592	2.19645
	2.26456
	2.34029	1.84316
		1.92784
	1.63163	1.86806
	1.75629	2.38812
	1.77076	1.91389
	1.80879	2.19127
	2.29397
	1.992	1.72945
	1.72642	1.71028
	1.99762	1.67177
		2.02418
	1.71146	2.04054
	1.85995	1.78195
	2.20201	1.58891
	1.74502
	2.04779
	2.01471
	1.89344
	1.9793

## Sheet: fig. S9H
S9H
	ABX Na			ABX SCFA
	fetal weight (mg)	placental weight (mg)		fetal weight (mg)	placental weight (mg)
	184.9	92.5		207.8	103.3
	166.2	70.7		133.6	81.7
	203.9	82.8		168.8	101.1
	172.7	74.4		207.1	111.6
	182.8	103.2		172.3	91.7
	159	104.9		171.6	88.6
	217.9	96		137.2	84
	193.8	79.5		177.1	82.3
	215.2	86.2		164.2	90.1
	187	83.4		197.1	106.5
	182.8	73.4		209.2	103.9
	215.7	105		168.1	97.6
	216.4	85.3		192.4	98.1
	189.7	83		214.6	110.4
	228.5	89.7		176.9	94.4
	197.1	78.5		195.3	103.6
	199.9	90.3		176.7	105.9
	135.5	86.9		217.3	111.6
	160.4	88.5		181.5	103.3
	142.3	78.2		202.2	100.1
	145.7	77.1		190.7	93.8
	152.5	94.4		170.3	92.4
	158.6	95.6		177.9	92.7
	139.4	100.6		199	99
	159.6	88.6		224.7	103.3
	141.4	92.9		167.3	95.3
	155.4	106.4		220	108.4
	175.3	83.9		204.8	103.3
	138.6	82.7		238.8	106.1
	188.1	99.8		217.4	111.2
	123.7	65.5		191.5	98.5
	184.4	98.7		169.2	77.8
	150.9	80.4		179.4	84.4
	222.3	92.2		203.2	106.3
	135.4	74.2		201.2	104.4
	184.5	90.6		217.9	97
	135.9	73.7		186	87.2
	189.9	98.2		163.3	111
	203.9	96.3		150.7	76.4
	132.2	74.4		171.2	97.4
	183.9	80		168.5	96.2
	125.9	73.5		185.1	99.3
	163.2	88.5		178.8	91.1
	194	97.7		171.5	93
	193.7	100.9		159.7	84.6
	193.6	94.6		156.2	84.7
	201	90.8		173.6	103.3
	204.1	96.7		153.4	98.4
	204.4	90.9		191.4	103.6
	193.9	88.3		185.6	84.5
	229.4	101.3		184.5	100.1
	213.2	91.1		208.4	108.1
	163	99.9		161.4	86.4
	174.4	99.3		225.2	94.3
	151.4	85.5		206.7	108
	176.9	97.8		210.8	96.2
	178.7	77.9		166.2	96.1
	174.3	87.5		164.7	96.3
	164.7	95.4		174.7	104.5
	168	84.1		167.4	82.7
	164.3	96		196.3	96.2
	160.7	86.4		165.9	93.1
	175.5	79.7		166.2	104.6
	140.3	80.4
	171.4	83.7
	164.4	81.6
	184.8	97.6
	153	77.3

## Sheet: fig. S9I
S9I
	ABX Na			ABX SCFA
	Sample ID	Whole placenta - labyrinth litter avg volume (mm3)		Sample ID	Whole placenta - labyrinth litter avg volume (mm3)
	NaCtl4	16.3027		SCFA6	17.3547
	NaCtl5	14.6156		SCFA7	17.4044
	NaCtl6	13.8354		SCFA7	13.6154
	NaCtl8	12.4352		SCFA6	12.9466
	NaCtl9	11.3327		SCFA2	14.5911
	NaCtl10	9.34277
