# Supplementary material for: The maternal microbiome promotes placental development in mice
Source: Sci Adv. 2023 Oct 6;9(40):eadk1887. doi: 10.1126/sciadv.adk1887 (PMC10558122; doi:10.1126/sciadv.adk1887)
Supplement: Supplementary file 3 — Data S1 to S18 [file sciadv.adk1887_data_s1_to_s18.zip › Data S13.xlsx]

## Sheet: fig. S10A
S10A
	SPF	peak systolic velocity (mm/sec)		ABX Na	peak systolic velocity (mm/sec)		ABX SCFA	peak systolic velocity (mm/sec)
	SPF1	161.132		ABX Na1	125.259		ABX SCFA1	115.131
	SPF2	168.46		ABX Na2	166.83		ABX SCFA2	223.069
	SPF3	147.404		ABX Na3	338.997		ABX SCFA3	153.795
	SPF4	207.07					ABX SCFA4	176.254
	SPF5	95.6205					ABX SCFA5	109.253

## Sheet: fig. S10B
S10B
	SPF	peak systolic velocity (mm/sec)		ABX Na	peak systolic velocity (mm/sec)		ABX SCFA	peak systolic velocity (mm/sec)
	SPF1	29.5649		ABX Na1	113.765		ABX SCFA1	161.174
	SPF2	30.5257		ABX Na2	268.65		ABX SCFA2	113.667
	SPF3	60.2592		ABX Na3	151.95		ABX SCFA3	52.6511
	SPF4	49.7075					ABX SCFA4	167.531
							ABX SCFA5	43.8533
