# Supplementary material for: The maternal microbiome promotes placental development in mice
Source: Sci Adv. 2023 Oct 6;9(40):eadk1887. doi: 10.1126/sciadv.adk1887 (PMC10558122; doi:10.1126/sciadv.adk1887)
Supplement: Supplementary file 3 — Data S1 to S18 [file sciadv.adk1887_data_s1_to_s18.zip › Data S14.xlsx]

## Sheet: fig. S11B
S11B
	Neg.	Pos. Ctrl.	Acetate (4 mM)	Acetate (40 µM)	Acetate (0.4 µM)
	9639.8	19560.1	17365.9	19309	18076.2
	11566.4	21104.9	17171.6	19819.6	16865.6
	9640.62	28527.7	16434.9	20402	18319.1
	15078.1	22254.6	13902.3	19471	15616.5
	11151.5	17194.7	10656	19445.5	10546.3

## Sheet: fig. S11D
S11D
	Neg.	Pos. Ctrl.	Butyrate (500 µM)	Butyrate (5 µM)	Butyrate (0.05 µM)
	9639.8	19560.1	13023.6	9639.8	15857.1
	11566.4	21104.9	16716.7	19802.2	17480.4
	9640.62	28527.7	26498.5	26530.4	21256.7
	15078.1	22254.6	15469.9	16917.6	21733.6
	11151.5	17194.7	17160.1	14382.2	13929.6

## Sheet: fig. S11F
S11F
	Neg.	Pos. Ctrl.	Propionate (500 µM)	Propionate (5 µM)	Propionate (0.05 µM)
	9639.8	19560.1	15397.7	17583.3	14117.7
	11566.4	21104.9	16355.8	18512.6	16257.5
	9640.62	28527.7	26857.7	24846.2	25600.5
	15078.1	22254.6	15020.4	18332.2	17036.5
	11151.5	17194.7	17122	17429.4	14459.3

## Sheet: fig. S11G
S11G
	FFAR2 KO	total branching length (µm)					FFAR3 KO	total branching length (µm)					FFAR3 KO + FFAR2 inhibitor	total branching length (µm)
	Acetate	11797	10329.7	10291.3	19411		Acetate	6608.67	6881.67	6224	13432		Acetate	7827.5	5196.67	3514.5	10928
	Butyrate	14021.3	11538.7	9888.33	17866.5		Butyrate	7049.5	5320.33	4526.33	14698		Butyrate	8200.67	3732.67	3531.33	9373
	Neg Ctrl	14715	14785.5	12104.3	20291		Neg Ctrl	7648.33	7800	6560.67	12247		Neg Ctrl	11071	5665.33	3908.33	14022
	Pos Ctrl	20023.7	19277.3	20552.3	23942.5		Pos Ctrl	17180.3	15331	16636	21935		Pos Ctrl	20345	16171	15520.3	14855
	Propionate	12687.3	12293.7	10645.3	18817.5		Propionate	6406.67	5690.67	5764.67	14310.5		Propionate	8674	6086.33	4260	10850
