# Supplementary material for: The maternal microbiome promotes placental development in mice
Source: Sci Adv. 2023 Oct 6;9(40):eadk1887. doi: 10.1126/sciadv.adk1887 (PMC10558122; doi:10.1126/sciadv.adk1887)
Supplement: Supplementary file 3 — Data S1 to S18 [file sciadv.adk1887_data_s1_to_s18.zip › Data S15.xlsx]

## Sheet: fig. S12A
S12A
	HUVEC only	HUVEC + 2% FBS	HUVEC + DCA	HUVEC + TDCA	HUVEC + UDCA	HUVEC + THDCA	HUVEC + Btn	HUVEC + HPP	HUVEC + 2AS
	21635	37860	15265	12076	7850	3965	4093	2430	4588
	22463	40787	18447	14832	16485	4579	5005	4445	2692
	22729	33569	12661	19207	9988	1612	8019	6212	3145

## Sheet: fig. S12B
S12B
	HUVEC only	HUVEC + 2% FBS	HUVEC + DCA	HUVEC + TDCA	HUVEC + UDCA	HUVEC + THDCA	HUVEC + Btn	HUVEC + HPP	HUVEC + 2AS
	21635	37860	15900	10029	13106	8626	2512	5178	1789
	22463	40787	19878	18193	6624	6045	4274	3939	7525
	22729	33569	19838	12666	15222	8678	5183	2050	1397

## Sheet: fig. S12C
S12C
	HUVEC only	HUVEC + 2% FBS	HUVEC + DCA	HUVEC + TDCA	HUVEC + UDCA	HUVEC + THDCA	HUVEC + Btn	HUVEC + HPP	HUVEC + 2AS
	21635	37860	15206	15560	6277	2824	5843	7839	6042
	22463	40787	14053	10005	6371	8060	8097	2606	5162
	22729	33569	11164	13406	8060	5477	4485	7434	6232

## Sheet: fig. S12D
S12D
	HUVEC only	HUVEC + 2% FBS	HUVEC + I.P.	HUVEC + Ph.S.	HUVEC + Hipp.	HUVEC + 3-I.S.
	36780	39525	36909	33965	37658	33573
	28429	48137	34517	32307.6	37841	32724
	33530.5	54709.3	42734.2	31086.3	34830.5	29760.8
	29975.3	53817.6	40778.7	29148.5	38551.8	33643.8
	34078.1	52547.5	40155.2	31529.3	36314	32246.1

## Sheet: fig. S12E
S12E
	HUVEC only	HUVEC + 2% FBS	HUVEC + I.P.	HUVEC + Ph.S.	HUVEC + Hipp.	HUVEC + 3-I.S.
	36780	39525	32030	32833	41123	39946
	28429	48137	36811	38405	32110	36757
	33530.5	54709.3	36905	26157.9	30201.2	35475
	29975.3	53817.6	37293	27447.8	28787.9	33950.3
	34078.1	52547.5	32810	21348.6	25036.3	30178

## Sheet: fig. S12F
S12F
	HUVEC only	HUVEC + 2% FBS	HUVEC + I.P.	HUVEC + Ph.S.	HUVEC + Hipp.	HUVEC + 3-I.S.
	36780	39525	36761	36278	32203	40609
	28429	48137	29637	33985	38504	33702
	33530.5	54709.3	55656	33784	45329.7	40424.3
	29975.3	53817.6	48432.1	21925.6	35407.5	38319.8
	34078.1	52547.5	32183.7	25971.7	40662.5	30010.2
