# Supplementary material for: The maternal microbiome promotes placental development in mice
Source: Sci Adv. 2023 Oct 6;9(40):eadk1887. doi: 10.1126/sciadv.adk1887 (PMC10558122; doi:10.1126/sciadv.adk1887)
Supplement: Supplementary file 3 — Data S1 to S18 [file sciadv.adk1887_data_s1_to_s18.zip › Data S16.xlsx]

## Sheet: Figure 4A
4A
	CD Na	CD SCFA	PR Na	PR SCFA
	95.26	97.05	85.17	84.21
	101.15	85.1	77.17	95.31
	99.52	96.51	84.18	88.48
	91.69	99.46	79.57	82.16
	85.35	95.04	78.22	89.39
	95.4	95.81	89.28	96.58
	95.23	96.89	83.65	94.52
	95.67	108.13	86.31	89.23
	93.39		83.44	99.52
			86.38	86.69

## Sheet: Figure 4C
4D
	CD Na				CD SCFA				PR Na				PR SCFA
	Sample ID	Whole placenta volume (mm3)	Whole placenta litter avg volume (mm3)		Sample ID	Whole placenta volume (mm3)	Whole placenta litter avg volume (mm3)		Sample ID	Whole placenta volume (mm3)	Whole placenta litter avg volume (mm3)		Sample ID	Whole placenta volume (mm3)	Whole placenta litter avg volume (mm3)
	CDNa2 uCT1	36.0578	35.4203		CDSC1 uCT1	38.8025	37.5411		PRNa2 uCT1	30.9398	32.4589		PRSC2 uCT1	34.9303	38.2064
	CDNa2 uCT2	34.7827			CDSC1 uCT2	36.2798			PRNa2 uCT2	33.978			PRSC2 uCT2	41.4826
	CDNa3 uCT1	29.7782	31.67		CDSC2 uCT1	34.5565	35.4058		PRNa2 uCT1	26.9079	26.0097		PRSC3 uCT1	39.7007	38.1748
	CDNa3 uCT2	33.5617			CDSC2 uCT2	36.2552			PRNa2 uCT2	25.1114			PRSC3 uCT2	36.6489
	CDNa4 uCT2	34.2788	34.2788		CDSC4 uCT1	36.6112	37.1564		PRNa5 uCT1	22.6532	26.5636		PRSC4 uCT1	32.3496	32.3637
					CDSC4 uCT2	37.7017			PRNa5 uCT2	30.4739			PRSC4 uCT2	32.3779
	CDNa5 uCT1	32.4835	30.5702		CDSC7 uCT1	32.3079	34.2692		PRNa6 uCT1	31.1695	28.8129		PRSC2 uCT1	45.4256	42.0385
	CDNa5 uCT2	28.6569			CDSC7 uCT2	36.2306			PRNa6 uCT2	26.4562			PRSC2 uCT2	38.6514
	CDNa7 uCT1	36.4947	31.9305		CDSC8 uCT1	34.81	34.1512		PRNa3 uCT1	27.3915	29.7567		PRSC8 uCT1	32.0169	32.8575
	CDNa7 uCT2	27.3663			CDSC8 uCT2	33.4924			PRNa3 uCT2	32.122			PRSC8 uCT2	33.6982
	CDNa8 uCT1	30.1134	31.0668										PRSC11 uCT1	32.8393	34.5738
	CDNa8 uCT2	32.0202											PRSC11 uCT2	36.3083

## Sheet: Figure 4D
4D
	CD Na				CD SCFA				PR Na				PR SCFA
	Sample ID	Whole placenta volume (mm3)	Whole placenta litter avg volume (mm3)		Sample ID	Whole placenta volume (mm3)	Whole placenta litter avg volume (mm3)		Sample ID	Whole placenta volume (mm3)	Whole placenta litter avg volume (mm3)		Sample ID	Whole placenta volume (mm3)	Whole placenta litter avg volume (mm3)
	CDNa2 uCT1	18.8461	18.0038		CDSC1 uCT1	18.5724	17.6854		PRNa2 uCT1	18.6554	16.9558		PRSC2 uCT1	19.4594	22.402
	CDNa2 uCT2	17.1616			CDSC1 uCT2	16.7985			PRNa2 uCT2	15.2563			PRSC2 uCT2	25.3446
	CDNa3 uCT1	16.2548	17.1702		CDSC2 uCT1	18.5676	17.5899		PRNa2 uCT1	17.2254	16.548		PRSC3 uCT1	23.3553	21.9603
	CDNa3 uCT2	18.0856			CDSC2 uCT2	16.6122			PRNa2 uCT2	15.8706			PRSC3 uCT2	20.5654
	CDNa4 uCT2	20.6457	20.6457		CDSC4 uCT1	22.8339	22.6699		PRNa5 uCT1	13.2125	15.3696		PRSC4 uCT1	19.8111	19.1142
					CDSC4 uCT2	22.5058			PRNa5 uCT2	17.5267			PRSC4 uCT2	18.4173
	CDNa5 uCT1	19.1607	17.9669		CDSC7 uCT1	18.6535	19.9025		PRNa6 uCT1	20.1432	18.6296		PRSC2 uCT1	25.0459	24.9182
	CDNa5 uCT2	16.773			CDSC7 uCT2	21.1516			PRNa6 uCT2	17.1159			PRSC2 uCT2	24.7906
	CDNa7 uCT1	20.6026	19.4717		CDSC8 uCT1	19.3472	19.5335		PRNa3 uCT1	18.0396	19.2984		PRSC8 uCT1	20.111	21.601
	CDNa7 uCT2	18.3408			CDSC8 uCT2	19.7197			PRNa3 uCT2	20.5572			PRSC8 uCT2	23.091
	CDNa8 uCT1	18.349	19.2244										PRSC11 uCT1	18.6783	20.0039
	CDNa8 uCT2	20.0997											PRSC11 uCT2	21.3294

## Sheet: Figure 4F
4F
	CD Na	CD SCFA	PR Na	PR SCFA
	1.27598	1.31462	0.99956	1.3206
	1.44985	1.72184	1.09272	1.27975
	0.813155	1.37942	1.16564	1.65806
	1.45396	1.32978	1.13691	1.74219
	0.96023	1.49439	1.31068	1.6682

## Sheet: Figure 4G
4G
	CD Na	CD SCFA	PR Na	PR SCFA
	53.1617	58.7093	43.8787	58.2961
	55.3394	68.6343	47.2162	56.3007
	37.8154	54.5774	50.9642	71.3065
	64.8846	58.5532	48.2787	69.5356
	39.8177	58.4928	54.9169	72.464
