# Supplementary material for: The maternal microbiome promotes placental development in mice
Source: Sci Adv. 2023 Oct 6;9(40):eadk1887. doi: 10.1126/sciadv.adk1887 (PMC10558122; doi:10.1126/sciadv.adk1887)
Supplement: Supplementary file 3 — Data S1 to S18 [file sciadv.adk1887_data_s1_to_s18.zip › Data S17.xlsx]

## Sheet: fig. S13A
S13A
	CD Na	CD SCFA	PR Na	PR SCFA
	102.4	98	85	79
	113.8	100	88.5	82.5
	96.2	92.5	90.8	90.5
	89.9	109.9	92	87.5
	86.5	94.5	88.4	80.2
	94.1	85.2	66.3	89.3
	88.7	105.1		74.9
	90.5	97	87.1	83.5
		89.6	66.2	90.5
	101	98.7	70.4
	103.5		84.3	88
	105	84.9	92.1	107.5
	95.1	80.3	70.1	115.7
		93.5	76	97.5
	112.8	92.1	74.4	90
	112	82.3	84.4	91
	99.5	62.7	67.9	80.4
	87.3	88.1	76	92.4
	112.3	87
	99.1	95	81.6	80.6
	96.7		92.4	91.5
	92.2	99.1	59.3	86
	94.8	98.1	88.4	89.3
	88.5	95.6	88.7	95
		103	98.5	90.9
	85.8	103.7	71.5	90.4
	92.4	88.6	87.5	85.5
	93.7	87.5	89.7	87.1
	111.2
	94.2	115.2	92.2	85.1
	81.7	95.6	86.7	92.3
	100.1	90.2	58	86.8
	88.1	92.1	84.2	70.6
	88.8	90.3	69	82.5
	90.4	103.8	87.3	83.2
	82.2	103.1		76.5
		105.4	81.2	80.3
	84.3		80.6
	86.9	94.7	86.5	94.6
	84.1	94.6	81.8	92.5
	81.1	91.7	76	94
	92.1	95.6	82.1	80.7
	74	92	81.2	92.6
	76.8	96.3	69.5	91
	90	100.4	65.1	95.5
	78.1			74.2
	91.6	83.3	98.8
	99.9	106.9	95.8	90.7
		90.4	86.9	105.1
	89.7	100	82.3	93.8
	93.6	96.3	82.6	96.7
	111.1	105.4
	100	101.6	76.7	97.9
	106.1	87.6	74	96.6
	96.5	96.1	93.8	95
	96.9	90.5	89.3	96.2
	73.1		91.6	92.2
	91.6	98	83	89.2
		89.8	75.8
	97.9	101.2	81.3	96.6
	106.8	97.7	83.6	83
	85.7	84.3	87.4	100.9
	114.3	97.6		88.8
	88.2	109.6	84.1	86.2
	104.7		98.5	79.9
	91.4	105.6	83.5
	88.7	107.6	85.8	103.8
	88.6	113.3	84.8	96.4
	86	111.6	73.5	96.3
		111.5	94	110.9
	97.2	100.2		93
	104.2	107.1	93.3	96.7
	93.4		85.9
	99.1		84.3	86
	94.6		90.5	93.8
	104.6		78.5	89.6
	89.1		83.2	79.1
	91		76.5	88.5
	87.8		73	85.4
			88.8	82.6
	99		80.4	88.5
	99.1
	89.7		83.2
	97.2		92.3
	81.7		83.2
	88.8		80.6
	93.7		80.9
	97.9		94.3
			90.2
			86.3

## Sheet: fig. S13B
S13B
	CD Na	CD SCFA	PR Na	PR SCFA
	102.4	98	85	79
	113.8	100	88.5	82.5
	96.2	92.5	90.8	90.5
	89.9	109.9	92	87.5
	86.5	94.5	88.4	80.2
	94.1	85.2	66.3	89.3
	88.7	105.1		74.9
	90.5	97	87.1	83.5
		89.6	66.2	90.5
	101	98.7	70.4
	103.5		84.3	88
	105	84.9	92.1	107.5
	95.1	80.3	70.1	115.7
		93.5	76	97.5
	112.8	92.1	74.4	90
	112	82.3	84.4	91
	99.5	62.7	67.9	80.4
	87.3	88.1	76	92.4
	112.3	87
	99.1	95	81.6	80.6
	96.7		92.4	91.5
	92.2	99.1	59.3	86
	94.8	98.1	88.4	89.3
	88.5	95.6	88.7	95
		103	98.5	90.9
	85.8	103.7	71.5	90.4
	92.4	88.6	87.5	85.5
	93.7	87.5	89.7	87.1
	111.2
	94.2	115.2	92.2	85.1
	81.7	95.6	86.7	92.3
	100.1	90.2	58	86.8
	88.1	92.1	84.2	70.6
	88.8	90.3	69	82.5
	90.4	103.8	87.3	83.2
	82.2	103.1		76.5
		105.4	81.2	80.3
	84.3		80.6
	86.9	94.7	86.5	94.6
	84.1	94.6	81.8	92.5
	81.1	91.7	76	94
	92.1	95.6	82.1	80.7
	74	92	81.2	92.6
	76.8	96.3	69.5	91
	90	100.4	65.1	95.5
	78.1			74.2
	91.6	83.3	98.8
	99.9	106.9	95.8	90.7
		90.4	86.9	105.1
	89.7	100	82.3	93.8
	93.6	96.3	82.6	96.7
	111.1	105.4
	100	101.6	76.7	97.9
	106.1	87.6	74	96.6
	96.5	96.1	93.8	95
	96.9	90.5	89.3	96.2
	73.1		91.6	92.2
	91.6	98	83	89.2
		89.8	75.8
	97.9	101.2	81.3	96.6
	106.8	97.7	83.6	83
	85.7	84.3	87.4	100.9
	114.3	97.6		88.8
	88.2	109.6	84.1	86.2
	104.7		98.5	79.9
	91.4	105.6	83.5
	88.7	107.6	85.8	103.8
	88.6	113.3	84.8	96.4
	86	111.6	73.5	96.3
		111.5	94	110.9
	97.2	100.2		93
	104.2	107.1	93.3	96.7
	93.4		85.9
	99.1		84.3	86
	94.6		90.5	93.8
	104.6		78.5	89.6
	89.1		83.2	79.1
	91		76.5	88.5
	87.8		73	85.4
			88.8	82.6
	99		80.4	88.5
	99.1
	89.7		83.2
	97.2		92.3
	81.7		83.2
	88.8		80.6
	93.7		80.9
	97.9		94.3
			90.2
			86.3

## Sheet: fig. S13C
S13C
	CD Na	CD SCFA	PR Na	PR SCFA
	237.73	250.65	218.97	248.4
	341.08	237.42	200.33	247.94
	271.61	301.61	224.89	245.37
	234.8	236.56	198.18	218.51
	247.22	248.09	241.92	264.64
	237.79	240.66	232.3	265.25
	248.97	231.56	254.93	263.8
	268.52	228.33	233.57	238.75
	209.39		252.41	265.25
			248.49	243.24

## Sheet: fig. S13D
S13D
	CD Na	CD SCFA	PR Na	PR SCFA
	227.9	242.2	232.8	236.7
	208.8	245.8	249.2	250
	230.8	254	231.3	256.2
	257.3	280.4	235.7	261.6
	253	238.8	228.3	240.7
	246.2	242.2	136.5	257
	227.7	264.3		247.6
	250.1	257.6	196.8	225.9
		228.2	202.9	259.9
	361.5	253	190.7
	304.1		196.2	247.8
	339.4	223.5	195.7	260.2
	359.3	250.2	215.7	264.5
		248.9	190.4	226.2
	264.8	230.7	201.4	218.3
	294.7	242.2	212.1	255.7
	265.6	240.2	203.4	237.9
	264.1	216.4	198.3	272.9
	267.4	227.2
	288	257.5	204	223.2
	271.2		237.6	244.7
	259.6	276.3	197.9	219.5
	268.1	312.3	219.7	247.1
	272.6	314	225.7	270.7
		260.9	264.3	231.8
	244.8	349.5	203.7	255.8
	229.4	296.2	227.6	258.8
	236.9	302.1	243.5	256.7
	259.5
	234.4	220.3	199	213.5
	221.7	229.2	194.5	210
	223.9	242.4	159.9	223.2
	237.4	222	223	221.6
	231.2	211.9	188.8	221.8
	228.7	268.1	223.9	230.7
	234.9	245.5		202.7
		253.1	257.2	224.6
	237.4		237.7
	234	243.8	234.3	244.2
	247	228.6	262.3	260.6
	248.3	256.5	220	246.1
	275.9	243.1	231.7	241.9
	232.2	258.5	266.6	272.4
	248.7	252.9	247.5	272.7
	254.8	253.2	220	360.9
	235.7			218.3
	240.4	226.9	240.8
	265	234.9	247.7	256.6
		246.3	230.5	282.1
	227.3	215.8	226.6	257.8
	211.7	244.7	215.9	264.5
	239.8	247.3
	237.1	257.4	237.4	265.5
	262	254.4	218.7	286.1
	245.3	226.4	265.8	237.7
	249.7	252.5	282.1	272
	217.6		274.6	262.6
	249.2	192	237.7	258.9
		224.5	242.5
	225.4	241.1	276.5	230.8
	248.1	256.6	250.9	228
	232	218.5	263.1	241.2
	259.3	240		235.2
	267.7	248.2	236	236.1
	337.1		231.1	261.2
	228.8	234.3	227.4
	219.7	238.7	237.2	262.1
	244.2	238.6	236.3	286.2
	227.4	223.5	238.9	277.9
		224.5	228.1	257.9
	236	230.3		265.2
	280.8	208.4	274.9	242.2
	247.5		250
	276		240.1	227.9
	267.3		251.5	249.6
	291.4		264.3	216.3
	270.2		261.8	248
	271.5		219.1	249.6
	276		240.6	274.1
			280.7	227.6
	219.7		241.1	252.8
	218.6
	214.1		250.1
	209.5		258.4
	187.5		268.1
	206.9		219.3
	204.3		248.4
	214.5		240.4
			240.4
			262.8

## Sheet: fig. S13E
S13E
	CD Na	CD SCFA	PR Na	PR SCFA
	227.9	242.2	232.8	236.7
	208.8	245.8	249.2	250
	230.8	254	231.3	256.2
	257.3	280.4	235.7	261.6
	253	238.8	228.3	240.7
	246.2	242.2	136.5	257
	227.7	264.3		247.6
	250.1	257.6	196.8	225.9
		228.2	202.9	259.9
	361.5	253	190.7
	304.1		196.2	247.8
	339.4	223.5	195.7	260.2
	359.3	250.2	215.7	264.5
		248.9	190.4	226.2
	264.8	230.7	201.4	218.3
	294.7	242.2	212.1	255.7
	265.6	240.2	203.4	237.9
	264.1	216.4	198.3	272.9
	267.4	227.2
	288	257.5	204	223.2
	271.2		237.6	244.7
	259.6	276.3	197.9	219.5
	268.1	312.3	219.7	247.1
	272.6	314	225.7	270.7
		260.9	264.3	231.8
	244.8	349.5	203.7	255.8
	229.4	296.2	227.6	258.8
	236.9	302.1	243.5	256.7
	259.5
	234.4	220.3	199	213.5
	221.7	229.2	194.5	210
	223.9	242.4	159.9	223.2
	237.4	222	223	221.6
	231.2	211.9	188.8	221.8
	228.7	268.1	223.9	230.7
	234.9	245.5		202.7
		253.1	257.2	224.6
	237.4		237.7
	234	243.8	234.3	244.2
	247	228.6	262.3	260.6
	248.3	256.5	220	246.1
	275.9	243.1	231.7	241.9
	232.2	258.5	266.6	272.4
	248.7	252.9	247.5	272.7
	254.8	253.2	220	360.9
	235.7			218.3
	240.4	226.9	240.8
	265	234.9	247.7	256.6
		246.3	230.5	282.1
	227.3	215.8	226.6	257.8
	211.7	244.7	215.9	264.5
	239.8	247.3
	237.1	257.4	237.4	265.5
	262	254.4	218.7	286.1
	245.3	226.4	265.8	237.7
	249.7	252.5	282.1	272
	217.6		274.6	262.6
	249.2	192	237.7	258.9
		224.5	242.5
	225.4	241.1	276.5	230.8
	248.1	256.6	250.9	228
	232	218.5	263.1	241.2
	259.3	240		235.2
	267.7	248.2	236	236.1
	337.1		231.1	261.2
	228.8	234.3	227.4
	219.7	238.7	237.2	262.1
	244.2	238.6	236.3	286.2
	227.4	223.5	238.9	277.9
		224.5	228.1	257.9
	236	230.3		265.2
	280.8	208.4	274.9	242.2
	247.5		250
	276		240.1	227.9
	267.3		251.5	249.6
	291.4		264.3	216.3
	270.2		261.8	248
	271.5		219.1	249.6
	276		240.6	274.1
			280.7	227.6
	219.7		241.1	252.8
	218.6
	214.1		250.1
	209.5		258.4
	187.5		268.1
	206.9		219.3
	204.3		248.4
	214.5		240.4
			240.4
			262.8

## Sheet: fig. S13F
S13F
	CD Na	CD SCFA	PR Na	PR SCFA
	2.49559	2.58269	2.57098	2.94977
	3.37202	2.78989	2.59596	2.60141
	2.7292	3.12517	2.67154	2.77317
	2.5608	2.37844	2.49064	2.65957
	2.89654	2.61037	3.09282	2.96051
	2.49256	2.51185	2.60193	2.74643
	2.61441	2.38993	3.04758	2.79094
	2.80673	2.11162	2.70618	2.67567
	2.2421		3.02505	2.66529
			2.87671	2.80586

## Sheet: fig. S13G
S13G
	CD Na	CD SCFA	PR Na	PR SCFA
	2.22559	2.47143	2.73882	2.9962
	1.8348	2.458	2.81582	3.0303
	2.39917	2.74595	2.54736	2.83094
	2.86207	2.55141	2.56196	2.98971
	2.92486	2.52698	2.58258	3.00125
	2.61637	2.84272	2.05882	2.87794
	2.56708	2.51475		3.30574
	2.76354	2.65567	2.25947	2.70539
		2.54688	3.06495	2.87182
	3.57921	2.56332	2.70881
	2.93816		2.3274	2.81591
	3.23238	2.63251	2.12486	2.42047
	3.77813	3.11582	3.07703	2.28608
		2.66203	2.50526	2.32
	2.34752	2.50489	2.70699	2.42556
	2.63125	2.94289	2.51303	2.80989
	2.66935	3.83094	2.99558	2.95896
	3.0252	2.4563	2.60921	2.95346
	2.38112	2.61149
	2.90616	2.71053	2.5	2.76923
	2.80455		2.57143	2.67432
	2.81562	2.78809	3.33727	2.55233
	2.82806	3.18349	2.48529	2.76708
	3.08023	3.28452	2.54453	2.84947
		2.53301	2.68325	2.55006
	2.85315	3.3703	2.84895	2.82965
	2.48268	3.34312	2.60114	3.0269
	2.52828	3.45257	2.7146	2.94719
	2.33363
	2.48832	1.91233	2.15835	2.50881
	2.71359	2.39749	2.24337	2.27519
	2.23676	2.68736	2.7569	2.57143
	2.69467	2.41042	2.64846	3.13881
	2.6036	2.34662	2.73623	2.68848
	2.52987	2.58285	2.56472	2.77284
	2.85766	2.38118		2.64967
		2.40133	3.16749	2.79701
	2.81613		2.94913
	2.69275	2.57445	2.70867	2.5814
	2.93698	2.41649	3.2066	2.8173
	3.06165	2.79716	2.89474	2.61809
	2.99566	2.54289	2.82217	2.99752
	3.13784	2.80978	3.28325	2.94168
	3.23828	2.62617	3.56115	2.9967
	2.83111	2.52191	3.37942	3.77906
	3.01793			2.94205
	2.62445	2.72389	2.43725
	2.65265	2.19738	2.58559	2.82911
		2.72456	2.65247	2.68411
	2.534	2.158	2.75334	2.7484
	2.26175	2.54102	2.6138	2.73526
	2.15842	2.3463
	2.371	2.53346	3.09518	2.71195
	2.46937	2.90411	2.95541	2.9617
	2.54197	2.35588	2.83369	2.50211
	2.57688	2.79006	3.15901	2.82744
	2.97674		2.99782	2.84816
	2.72052	1.95918	2.86386	2.90247
		2.5	3.19921
	2.30235	2.38241	3.40098	2.38923
	2.32303	2.62641	3.0012	2.74699
	2.70712	2.59193	3.0103	2.39049
	2.26859	2.45902		2.64865
	3.03515	2.2646	2.80618	2.73898
	3.21968		2.34619	3.26909
	2.50328	2.21875	2.72335
	2.47689	2.2184	2.76457	2.52505
	2.75621	2.10591	2.78656	2.96888
	2.64419	2.00269	3.25034	2.88577
		2.01345	2.4266	2.32552
	2.42798	2.2984		2.85161
	2.69482	1.94585	2.94641	2.50465
	2.64989		2.91036
	2.78507		2.84816	2.65
	2.82558		2.77901	2.66098
	2.78585		3.36688	2.41406
	3.03255		3.14663	3.13527
	2.98352		2.86405	2.82034
	3.14351		3.29589	3.2096
			3.16104	2.75545
	2.21919		2.99876	2.8565
	2.20585
	2.38685		3.00601
	2.15535		2.79957
	2.29498		3.22236
	2.32995		2.72084
	2.18036		3.07046
	2.19101		2.54931
			2.66519
			3.04519

## Sheet: fig. S13H
S13H
	CD Na			CD SCFA			PR Na			PR SCFA
	fetal weight (mg)	placental weight (mg)		fetal weight (mg)	placental weight (mg)		fetal weight (mg)	placental weight (mg)		fetal weight (mg)	placental weight (mg)
	227.9	102.4		242.2	98		232.8	85		236.7	79
	208.8	113.8		245.8	100		249.2	88.5		250	82.5
	230.8	96.2		254	92.5		231.3	90.8		256.2	90.5
	257.3	89.9		280.4	109.9		235.7	92		261.6	87.5
	253	86.5		238.8	94.5		228.3	88.4		240.7	80.2
	246.2	94.1		242.2	85.2		136.5	66.3		257	89.3
	227.7	88.7		264.3	105.1		196.8	87.1		247.6	74.9
	250.1	90.5		257.6	97		202.9	66.2		225.9	83.5
	361.5	101		228.2	89.6		190.7	70.4		259.9	90.5
	304.1	103.5		253	98.7		196.2	84.3		247.8	88
	339.4	105		223.5	84.9		195.7	92.1		260.2	107.5
	359.3	95.1		250.2	80.3		215.7	70.1		264.5	115.7
	264.8	112.8		248.9	93.5		190.4	76		226.2	97.5
	294.7	112		230.7	92.1		201.4	74.4		218.3	90
	265.6	99.5		242.2	82.3		212.1	84.4		255.7	91
	264.1	87.3		240.2	62.7		203.4	67.9		237.9	80.4
	267.4	112.3		216.4	88.1		198.3	76		272.9	92.4
	288	99.1		227.2	87		204	81.6		223.2	80.6
	271.2	96.7		257.5	95		237.6	92.4		244.7	91.5
	259.6	92.2		276.3	99.1		197.9	59.3		219.5	86
	268.1	94.8		312.3	98.1		219.7	88.4		247.1	89.3
	272.6	88.5		314	95.6		225.7	88.7		270.7	95
	244.8	85.8		260.9	103		264.3	98.5		231.8	90.9
	229.4	92.4		349.5	103.7		203.7	71.5		255.8	90.4
	236.9	93.7		296.2	88.6		227.6	87.5		258.8	85.5
	259.5	111.2		302.1	87.5		243.5	89.7		256.7	87.1
	234.4	94.2		220.3	115.2		199	92.2		213.5	85.1
	221.7	81.7		229.2	95.6		194.5	86.7		210	92.3
	223.9	100.1		242.4	90.2		159.9	58		223.2	86.8
	237.4	88.1		222	92.1		223	84.2		221.6	70.6
	231.2	88.8		211.9	90.3		188.8	69		221.8	82.5
	228.7	90.4		268.1	103.8		223.9	87.3		230.7	83.2
	234.9	82.2		245.5	103.1		257.2	81.2		202.7	76.5
	237.4	84.3		253.1	105.4		237.7	80.6		224.6	80.3
	234	86.9		243.8	94.7		234.3	86.5		244.2	94.6
	247	84.1		228.6	94.6		262.3	81.8		260.6	92.5
	248.3	81.1		256.5	91.7		220	76		246.1	94
	275.9	92.1		243.1	95.6		231.7	82.1		241.9	80.7
	232.2	74		258.5	92		266.6	81.2		272.4	92.6
	248.7	76.8		252.9	96.3		247.5	69.5		272.7	91
	254.8	90		253.2	100.4		220	65.1		360.9	95.5
	235.7	78.1		226.9	83.3		240.8	98.8		218.3	74.2
	240.4	91.6		234.9	106.9		247.7	95.8		256.6	90.7
	265	99.9		246.3	90.4		230.5	86.9		282.1	105.1
	227.3	89.7		215.8	100		226.6	82.3		257.8	93.8
	211.7	93.6		244.7	96.3		215.9	82.6		264.5	96.7
	239.8	111.1		247.3	105.4		237.4	76.7		265.5	97.9
	237.1	100		257.4	101.6		218.7	74		286.1	96.6
	262	106.1		254.4	87.6		265.8	93.8		237.7	95
	245.3	96.5		226.4	96.1		282.1	89.3		272	96.2
	249.7	96.9		252.5	90.5		274.6	91.6		262.6	92.2
	217.6	73.1		192	98		237.7	83		258.9	89.2
	249.2	91.6		224.5	89.8		242.5	75.8		230.8	96.6
	225.4	97.9		241.1	101.2		276.5	81.3		228	83
	248.1	106.8		256.6	97.7		250.9	83.6		241.2	100.9
	232	85.7		218.5	84.3		263.1	87.4		235.2	88.8
	259.3	114.3		240	97.6		236	84.1		236.1	86.2
	267.7	88.2		248.2	109.6		231.1	98.5		261.2	79.9
	337.1	104.7		234.3	105.6		227.4	83.5		262.1	103.8
	228.8	91.4		238.7	107.6		237.2	85.8		286.2	96.4
	219.7	88.7		238.6	113.3		236.3	84.8		277.9	96.3
	244.2	88.6		223.5	111.6		238.9	73.5		257.9	110.9
	227.4	86		224.5	111.5		228.1	94		265.2	93
	236	97.2		230.3	100.2		274.9	93.3		242.2	96.7
	280.8	104.2		208.4	107.1		250	85.9		227.9	86
	247.5	93.4					240.1	84.3		249.6	93.8
	276	99.1					251.5	90.5		216.3	89.6
	267.3	94.6					264.3	78.5		248	79.1
	291.4	104.6					261.8	83.2		249.6	88.5
	270.2	89.1					219.1	76.5		274.1	85.4
	271.5	91					240.6	73		227.6	82.6
	276	87.8					280.7	88.8		252.8	88.5
	219.7	99					241.1	80.4
	218.6	99.1					250.1	83.2
	214.1	89.7					258.4	92.3
	209.5	97.2					268.1	83.2
	187.5	81.7					219.3	80.6
	206.9	88.8					248.4	80.9
	204.3	93.7					240.4	94.3
	214.5	97.9					240.4	90.2
							262.8	86.3

## Sheet: fig. S13I
S13I
	CD Na			CD SCFA			PR Na			PR SCFA
	Sample ID	Whole placenta - labyrinth litter avg volume (mm3)		Sample ID	Whole placenta - labyrinth litter avg volume (mm3)		Sample ID	Whole placenta - labyrinth litter avg volume (mm3)		Sample ID	Whole placenta - labyrinth litter avg volume (mm3)
	CDNa2 uCT1	17.4164		CDSC1 uCT1	19.8557		PRNa2 uCT1	15.5031		PRSC2 uCT1	15.8044
	CDNa2 uCT2			CDSC1 uCT2			PRNa2 uCT2			PRSC2 uCT2
	CDNa3 uCT1	14.4998		CDSC2 uCT1	17.8159		PRNa2 uCT1	9.46164		PRSC3 uCT1	16.2145
	CDNa3 uCT2			CDSC2 uCT2			PRNa2 uCT2			PRSC3 uCT2
	CDNa4 uCT2	13.6332		CDSC4 uCT1	14.4865		PRNa5 uCT1	11.194		PRSC4 uCT1	13.2496
				CDSC4 uCT2			PRNa5 uCT2			PRSC4 uCT2
	CDNa5 uCT1	12.6033		CDSC7 uCT1	14.3667		PRNa6 uCT1	10.1833		PRSC2 uCT1	17.1203
	CDNa5 uCT2			CDSC7 uCT2			PRNa6 uCT2			PRSC2 uCT2
	CDNa7 uCT1	12.4588		CDSC8 uCT1	14.6178		PRNa3 uCT1	10.4583		PRSC8 uCT1	11.2565
	CDNa7 uCT2			CDSC8 uCT2			PRNa3 uCT2			PRSC8 uCT2
	CDNa8 uCT1	11.8424								PRSC11 uCT1	14.5699
	CDNa8 uCT2									PRSC11 uCT2
