# Supplementary material for: The maternal microbiome promotes placental development in mice
Source: Sci Adv. 2023 Oct 6;9(40):eadk1887. doi: 10.1126/sciadv.adk1887 (PMC10558122; doi:10.1126/sciadv.adk1887)
Supplement: Supplementary file 3 — Data S1 to S18 [file sciadv.adk1887_data_s1_to_s18.zip › Data S18.xlsx]

## Sheet: fig. S14A
S14A
	acetate (ng/ml)
	CD	PR
	7359	16013
	7967	11170
	4244	15121
	7223	10516
	10011	5985
	18295	16345

## Sheet: fig. S14B
S14B
	butyrate (ng/ml)
	CD	PR
	343	263
	287	297
	238	658
	224	347
	387	313
	236	308

## Sheet: fig. S14C
S14C
	propionate (ng/ml)
	CD	PR
	615	553
	611	513
	700	1660
	598	702
	685	681
	1015	938
